# Supplementary material for: Rapid multi-locus sequence typing direct from uncorrected long reads using Krocus
Source: PeerJ. 2018 Jul 31;6:e5233. doi: 10.7717/peerj.5233 (PMC6074768; doi:10.7717/peerj.5233)
Supplement: Supplemental Information 1 [file peerj-06-5233-s001.xlsx]

## Sheet: Supplementary Table 1
Supplementary Table 1: PacBio samples from the NCTC project with sequence typing results
						TS_mlst								Krocus
NCTC strain	Sample Accession	Raw reads Accession	Species	Reads	Bases	ST								Running Time (s)	No. Reads	ST								Genes Different
NCTC10002	ERS764456	ERR1025279	E. coli	169648	722818267	1907	adk(142)	fumC(43)	gyrB(13)	icd(15)	mdh(207)	purA(14)	recA(137)	89	11000	1907	mdh(207)*	gyrB(13)*	purA(14)*	recA(137)*	icd(15)	fumC(43)*	adk(142)*
NCTC10005	ERS513137	ERR688913	E. cloacae	61514	256994031	1	dnaA(1)	fusA(1)	gyrB(1)	leuS(1)	pyrG(1)	rplB(1)	rpoB(1)	27	6000	1	rpoB(1)*	gyrB(1)*	leuS(1)*	dnaA(1)*	pyrG(1)*	rplB(1)*	fusA(1)*
NCTC10035	ERS836416	ERR1156415	S. aureus	233819	1053615698	30	arcC(2)	aroE(2)	glpF(2)	gmk(2)	pta(6)	tpi(3)	yqiL(2)	100	7800	30	glpF(2)	arcC(2)*	gmk(2)*	pta(6)	aroE(2)*	tpi(3)*	yqiL(2)*
NCTC10047	ERS523595	ERR695649	S. enterica	103286	489819857	2516	aroC(33)	dnaN(26)	hemD(30)	hisD(26)	purE(21)	sucA(145)	thrA(457)	97	12000	2516	hisD(26)*	dnaN(26)*	hemD(30)*	purE(21)*	sucA(145)*	thrA(457)*	aroC(33)*
NCTC10060	ERS659572	ERR879387	S. enterica	102232	426301376	644	aroC(33)	dnaN(26)	hemD(30)	hisD(55)	purE(21)	sucA(145)	thrA(28)	127	18400	644	hisD(55)*	dnaN(26)*	hemD(30)*	purE(21)*	sucA(145)*	thrA(28)*	aroC(33)*
NCTC10081	ERS513138	ERR688914	S. enterica	113731	448866371	14	aroC(7)	dnaN(6)	hemD(8)	hisD(8)	purE(7)	sucA(8)	thrA(13)	64	5800	14	hisD(8)*	dnaN(6)*	hemD(8)*	purE(7)*	sucA(8)*	thrA(13)*	aroC(7)*
NCTC10085	ERS1068192	ERR1417239	S. pyogenes	419075	1284930032	36	gki(5)	gtr(2)	murI(2)	mutS(6)	recP(6)	xpt(2)	yqiL(2)	39	4400	36	xpt(2)	mutS(6)	gtr(2)*	gki(5)*	murI(2)*	recP(6)*	yqiL(2)*
NCTC10086	ERS764462	ERR1036219	E. coli	141626	597624651	1	adk(4)	fumC(2)	gyrB(2)	icd(4)	mdh(4)	purA(4)	recA(4)	73	7600	1	mdh(4)*	gyrB(2)*	purA(4)*	recA(4)*	icd(4)*	fumC(2)*	adk(4)*
NCTC10087	ERS513139	ERR688915	E. coli	97974	490133757	218	adk(10)	fumC(11)	gyrB(4)	icd(12)	mdh(8)	purA(8)	recA(2)	102	13200	218	mdh(8)*	gyrB(4)*	purA(8)*	recA(2)	icd(12)*	fumC(11)*	adk(10)*
NCTC10089	ERS836406	ERR1156406	E. coli	286637	1151917110	1283	adk(15)	fumC(15)	gyrB(10)	icd(15)	mdh(18)	purA(11)	recA(11)	102	12800	1283	mdh(18)*	gyrB(10)*	purA(11)*	recA(11)*	icd(15)	fumC(15)*	adk(15)*
NCTC10124	ERS986343	ERR1305739	M. synoviae	298316	1152353091	44	adk(2)	atpG(3)	efp(2)	gmk(3)	nagC(3)	ppa(2)	recA(3)	35	3500	44	ppa(2)*	gmk(3)	atpG(3)	recA(3)*	nagC(3)*	efp(2)	adk(2)
NCTC10204	ERS1003584	ERR1329798	P. multocida	244627	946611161	42	mh_adk(25)	mh_aroA(16)	mh_deoD(21)	mh_gdhA(3)	mh_g6pd(11)	mh_mdh(21)	mh_pgi(23)	26	3000	42	mh_g6pd(11)*	mh_deoD(21)*	mh_aroA(16)*	mh_mdh(21)*	mh_adk(25)*	mh_pgi(23)*	mh_gdhA(3)*
NCTC10213	ERS659573	ERR879388	K. pneumoniae	161289	615615219	82	gapA(2)	infB(6)	mdh(1)	pgi(1)	phoE(4)	rpoB(1)	tonB(33)	53	17000	82	mdh(1)*	rpoB(1)*	infB(6)*	gapA(2)*	pgi(1)*	phoE(4)*	tonB(33)*
NCTC10217	ERS544009	ERR752453	Y. pseudotuberculosis	171254	685664411	42	adk(1)	argA(2)	aroA(1)	glnA(2)	thrA(8)	tmk(2)	trpE(1)	46	17500	42	argA(2)*	tmk(2)*	aroA(1)*	trpE(1)*	glnA(2)*	thrA(8)*	adk(1)*
NCTC10237	ERS956181	ERR1254167	S. suis	569232	1286280412	13	aroA(1)	cpn60(12)	dpr(1)	gki(1)	mutS(6)	recA(21)	thrA(21)	46	11500	13	mutS(6)*	gki(1)*	dpr(1)*	aroA(1)*	recA(21)*	cpn60(12)*	thrA(21)*
NCTC10238	ERS970073	ERR1254192	S. dysgalactiae	410324	1221309446	42	gki(1)	gtr(1)	murI(4)	mutS(1)	recP(1)	xpt(1)	atoB(4)	33	9600	42	xpt(1)*	mutS(1)*	gtr(1)*	atoB(4)*	gki(1)*	murI(4)*	recP(1)*
NCTC10246	ERS799805	ERR1070156	K. pneumoniae	144474	489141786	3	gapA(5)	infB(5)	mdh(1)	pgi(1)	phoE(9)	rpoB(6)	tonB(11)	30	10600	3	mdh(1)*	rpoB(6)*	infB(5)*	gapA(5)*	pgi(1)*	phoE(9)*	tonB(11)*
NCTC10262	ERS702140	ERR950077	K. pneumoniae	36187	155192696	1225	gapA(16)	infB(32)	mdh(109)	pgi(32)	phoE(42)	rpoB(17)	tonB(67)	49	17800	1225	mdh(109)*	rpoB(17)*	infB(32)	gapA(16)*	pgi(32)*	phoE(42)*	tonB(67)*
NCTC10313	ERS523597	ERR695651	K. pneumoniae	112340	418724511	91	gapA(10)	infB(6)	mdh(1)	pgi(9)	phoE(12)	rpoB(4)	tonB(9)	57	22600	91	mdh(1)*	rpoB(4)*	infB(6)*	gapA(10)*	pgi(9)*	phoE(12)*	tonB(9)*
NCTC10314	ERS523598	ERR695652	K. pneumoniae	102990	446068606	2802	gapA(2)	infB(1)	mdh(11)	pgi(4)	phoE(7)	rpoB(4)	tonB(13)	80	29200	2802	mdh(11)*	rpoB(4)*	infB(1)*	gapA(2)*	pgi(4)	phoE(7)	tonB(13)*
NCTC10321	ERS849592	ERR1193267	S. dysgalactiae	96369	392066710	1	gki(10)	gtr(6)	murI(6)	mutS(6)	recP(12)	xpt(13)	atoB(8)	26	7000	1	xpt(13)*	mutS(6)	gtr(6)*	atoB(8)*	gki(10)*	murI(6)	recP(12)
NCTC10344	ERS825153	ERR1140951	S. aureus	300313	1315685743	97	arcC(3)	aroE(1)	glpF(1)	gmk(1)	pta(1)	tpi(5)	yqiL(3)	104	10400	97	glpF(1)*	arcC(3)	gmk(1)	pta(1)*	aroE(1)*	tpi(5)*	yqiL(3)*
NCTC10345	ERS819824	ERR1140945	S. aureus	315896	1246554711	97	arcC(3)	aroE(1)	glpF(1)	gmk(1)	pta(1)	tpi(5)	yqiL(3)	139	16600	97	glpF(1)	arcC(3)*	gmk(1)	pta(1)	aroE(1)	tpi(5)*	yqiL(3)*
NCTC10361	ERS715475	ERR976764	E. coli	261600	1067895032	270	adk(6)	fumC(4)	gyrB(7)	icd(1)	mdh(11)	purA(3)	recA(56)	122	17600	270	mdh(11)*	gyrB(7)	purA(3)*	recA(56)*	icd(1)*	fumC(4)*	adk(6)
NCTC10382	ERS569357	ERR759478	P. multocida	121101	474062417	130	RIRDC_adk(21)	RIRDC_est(33)	RIRDC_pmi(26)	RIRDC_zwf(4)	RIRDC_mdh(24)	RIRDC_gdh(20)	RIRDC_pgi(42)	19	3000	130	RIRDC_est(33)*	RIRDC_zwf(4)*	RIRDC_pgi(42)*	RIRDC_adk(21)*	RIRDC_mdh(24)*	RIRDC_gdh(20)*	RIRDC_pmi(26)*
NCTC10399	ERS950461	ERR1229117	S. aureus	435644	1322518456	707	arcC(18)	aroE(71)	glpF(6)	gmk(2)	pta(7)	tpi(58)	yqiL(2)	77	7800	707	glpF(6)*	arcC(18)*	gmk(2)	pta(7)*	aroE(71)*	tpi(58)*	yqiL(2)*
NCTC10418	ERS523599	ERR695653	E. coli	62166	174538877	58	adk(6)	fumC(4)	gyrB(4)	icd(16)	mdh(24)	purA(8)	recA(14)	146	31800	58	mdh(24)*	gyrB(4)	purA(8)*	recA(14)*	icd(16)*	fumC(4)	adk(6)*
NCTC10429	ERS764458	ERR1025281	E. coli	60499	240371332	399	adk(6)	fumC(4)	gyrB(1)	icd(95)	mdh(69)	purA(8)	recA(20)			ND	adk(6)	fumC(961)	gyrB(1)	icd(95)	mdh(69)	purA(8)	recA(20)	1
NCTC10430	ERS715411	ERR968281	E. coli	155554	525187134	73	adk(36)	fumC(24)	gyrB(9)	icd(13)	mdh(17)	purA(11)	recA(25)	116	18800	73	mdh(17)*	gyrB(9)*	purA(11)*	recA(25)*	icd(13)*	fumC(24)*	adk(36)
NCTC10442	ERS836417	ERR1156416	S. aureus	282090	1308461918	250	arcC(3)	aroE(3)	glpF(1)	gmk(1)	pta(4)	tpi(4)	yqiL(16)	85	4000	250	glpF(1)*	arcC(3)*	gmk(1)*	pta(4)*	aroE(3)*	tpi(4)*	yqiL(16)*
NCTC10443	ERS846849	ERR1156421	S. aureus	217482	1001242583	250	arcC(3)	aroE(3)	glpF(1)	gmk(1)	pta(4)	tpi(4)	yqiL(16)	83	9800	250	glpF(1)*	arcC(3)*	gmk(1)*	pta(4)*	aroE(3)*	tpi(4)	yqiL(16)*
NCTC10444	ERS836407	ERR1156407	E. coli	272409	1027983001	57	adk(6)	fumC(31)	gyrB(5)	icd(28)	mdh(1)	purA(1)	recA(2)	151	24600	57	mdh(1)	gyrB(5)*	purA(1)*	recA(2)*	icd(28)*	fumC(31)	adk(6)*
NCTC10446	ERS970075	ERR1274805	S. suis	338020	767930143	81	aroA(22)	cpn60(1)	dpr(20)	gki(21)	mutS(4)	recA(21)	thrA(26)	52	22000	81	mutS(4)*	gki(21)*	dpr(20)*	aroA(22)*	recA(21)*	cpn60(1)*	thrA(26)*
NCTC10460	ERS904744	ERR1223219	Yersinia	315444	1089958672	14	aarF(3)	dfp(2)	galR(3)	glnS(3)	hemA(6)	rfaE(3)	speA(3)	79	24000	14	dfp(2)*	speA(3)*	galR(3)*	hemA(6)*	aarF(3)*	rfaE(3)*	glnS(3)*
NCTC10487	ERS670325	ERR906330	E. coli	133281	619929953	59	adk(27)	fumC(32)	gyrB(24)	icd(29)	mdh(26)	purA(19)	recA(22)	150	24600	59	mdh(26)*	gyrB(24)	purA(19)*	recA(22)	icd(29)*	fumC(32)*	adk(27)*
NCTC10519	ERS1058908	ERR1377198	S. epidermidis	377987	1145415826	488	arcC(1)	aroE(2)	gtr(2)	mutS(1)	pyrR(1)	tpiA(1)	yqiL(3)	47	13000	488	tpiA(1)*	mutS(1)*	gtr(2)*	pyrR(1)*	arcC(1)*	aroE(2)*	yqiL(3)*
NCTC10537	ERS799809	ERR1070158	E. coli	217240	648342059	93	adk(6)	fumC(11)	gyrB(4)	icd(10)	mdh(7)	purA(8)	recA(6)	83	12000	93	mdh(7)*	gyrB(4)*	purA(8)*	recA(6)*	icd(10)*	fumC(11)*	adk(6)*
NCTC10538	ERS530411	ERR695655	E. coli	119455	511283050	10	adk(10)	fumC(11)	gyrB(4)	icd(8)	mdh(8)	purA(8)	recA(2)			ND	adk(10)	fumC(541)	gyrB(4)	icd(8)	mdh(8)	purA(8)	recA(2)	1
NCTC10617	ERS1054582	ERR1424496	Neisseria	97411	551104914	3787	abcZ(274)	adk(43)	aroE(48)	fumC(45)	gdh(138)	pdhC(295)	pgm(159)	77	9000	3787	gdh(138)*	pgm(159)*	abcZ(274)*	pdhC(295)*	aroE(48)	fumC(45)*	adk(43)*
NCTC10618	ERS627819	ERR841690	Neisseria	198413	738527554	631	abcZ(83)	adk(37)	aroE(87)	fumC(45)	gdh(90)	pdhC(46)	pgm(85)	162	8000	631	gdh(90)*	pgm(85)*	abcZ(83)*	pdhC(46)*	aroE(87)*	fumC(45)*	adk(37)*
NCTC10638	ERS569361	ERR768063	M. haemolytica	64350	235925174	1	adk(1)	aroE(2)	deoD(1)	gapDH(2)	gnd(1)	mdh(2)	zwf(1)	13	7000	1	mdh(2)*	deoD(1)*	aroE(2)*	gapDH(2)*	zwf(1)*	gnd(1)*	adk(1)*
NCTC10649	ERS1043807	ERR1354175	S. aureus	119527	445616717	1254	arcC(155)	aroE(197)	glpF(169)	gmk(18)	pta(7)	tpi(15)	yqiL(48)	46	5200	1254	glpF(169)*	arcC(155)*	gmk(18)*	pta(7)*	aroE(197)*	tpi(15)*	yqiL(48)*
NCTC10650	ERS530412	ERR695656	E. coli	105882	511176552	100	adk(10)	fumC(27)	gyrB(5)	icd(10)	mdh(12)	purA(9)	recA(2)	157	30200	100	mdh(12)*	gyrB(5)*	purA(9)*	recA(2)*	icd(10)*	fumC(27)*	adk(10)
NCTC10652	ERS825165	ERR1140966	S. aureus	345676	1137125841	8	arcC(3)	aroE(3)	glpF(1)	gmk(1)	pta(4)	tpi(4)	yqiL(3)	67	10400	3341	glpF(1)	arcC(377)	gmk(1)	pta(4)	aroE(3)	tpi(4)	yqiL(3)
NCTC10654	ERS825166	ERR1140967	S. aureus	278825	1001516279	250	arcC(3)	aroE(3)	glpF(1)	gmk(1)	pta(4)	tpi(4)	yqiL(16)	96	13000	250	glpF(1)*	arcC(3)	gmk(1)*	pta(4)*	aroE(3)	tpi(4)	yqiL(16)*
NCTC10656	ERS825168	ERR1140969	S. aureus	76979	343770808	5	arcC(1)	aroE(4)	glpF(1)	gmk(4)	pta(12)	tpi(1)	yqiL(10)	122	14800	5	glpF(1)	arcC(1)*	gmk(4)	pta(12)*	aroE(4)	tpi(1)*	yqiL(10)*
NCTC10660	ERS980032	ERR1274828	Neisseria	223107	614517568	9906	abcZ(248)	adk(160)	aroE(607)	fumC(292)	gdh(586)	pdhC(550)	pgm(549)	92	6500	9906	gdh(586)*	pgm(549)*	abcZ(248)*	pdhC(550)*	aroE(607)*	fumC(292)*	adk(160)*
NCTC10662	ERS1058909	ERR1377192	P. aeruginosa	222731	711883542	1203	acs(33)	aro(1)	gua(25)	mut(6)	nuo(6)	pps(7)	trp(5)	164	39400	1203	aro(1)*	mut(6)	pps(7)*	gua(25)*	acs(33)	nuo(6)*	trp(5)*
NCTC10664	ERS715412	ERR972346	E. coli	214995	943406501	94	adk(41)	fumC(6)	gyrB(5)	icd(16)	mdh(11)	purA(8)	recA(7)	139	19600	94	mdh(11)	gyrB(5)	purA(8)	recA(7)*	icd(16)*	fumC(6)*	adk(41)*
NCTC10674	ERS764459	ERR1025282	E. coli	146537	727384382	1260	adk(10)	fumC(11)	gyrB(4)	icd(8)	mdh(8)	purA(155)	recA(2)	77	8800	1260	mdh(8)*	gyrB(4)*	purA(155)*	recA(2)*	icd(8)*	fumC(11)*	adk(10)*
NCTC10702	ERS825169	ERR1140970	S. aureus	35399	174556287	3526	arcC(3)	aroE(32)	glpF(460)	gmk(1)	pta(4)	tpi(4)	yqiL(3)	176	5800	3526	glpF(460)*	arcC(3)*	gmk(1)*	pta(4)*	aroE(32)*	tpi(4)*	yqiL(3)*
NCTC10703	ERS846852	ERR1156424	S. aureus	366489	1307075834	3526	arcC(3)	aroE(32)	glpF(460)	gmk(1)	pta(4)	tpi(4)	yqiL(3)	98	17400	3526	glpF(460)*	arcC(3)*	gmk(1)*	pta(4)	aroE(32)	tpi(4)	yqiL(3)
NCTC10705	ERS685301	ERR910547	S. enterica	185716	602305012	2151	aroC(5)	dnaN(2)	hemD(361)	hisD(7)	purE(31)	sucA(41)	thrA(11)	124	17800	2151	hisD(7)*	dnaN(2)*	hemD(361)*	purE(31)*	sucA(41)*	thrA(11)*	aroC(5)*
NCTC10722	ERS647564	ERR772448	P. multocida	65837	164903738	61	RIRDC_adk(4)	RIRDC_est(24)	RIRDC_pmi(25)	RIRDC_zwf(20)	RIRDC_mdh(11)	RIRDC_gdh(2)	RIRDC_pgi(21)	34	24500	61	RIRDC_est(24)	RIRDC_zwf(20)*	RIRDC_pgi(21)	RIRDC_adk(4)*	RIRDC_mdh(11)*	RIRDC_gdh(2)	RIRDC_pmi(25)
NCTC10724	ERS825170	ERR1140971	S. aureus	60513	266547831	247	arcC(3)	aroE(3)	glpF(1)	gmk(12)	pta(4)	tpi(4)	yqiL(16)	108	14400	247	glpF(1)*	arcC(3)	gmk(12)*	pta(4)	aroE(3)*	tpi(4)	yqiL(16)
NCTC10727	ERS1022024	ERR1329806	P. aeruginosa	487837	1114536783	308	acs(13)	aro(4)	gua(5)	mut(5)	nuo(12)	pps(7)	trp(15)	79	31200	308	aro(4)*	mut(5)*	pps(7)*	gua(5)*	acs(13)*	nuo(12)*	trp(15)*
NCTC10730	ERS1022025	ERR1329807	P. aeruginosa	271859	931486802	983	acs(17)	aro(3)	gua(11)	mut(72)	nuo(3)	pps(10)	trp(3)	81	27000	983	aro(3)*	mut(72)*	pps(10)*	gua(11)*	acs(17)*	nuo(3)*	trp(3)*
NCTC10758	ERS715413	ERR972347	E. coli	158795	652000729	90	adk(6)	fumC(4)	gyrB(12)	icd(1)	mdh(20)	purA(8)	recA(7)			ND	adk(6)	fumC(961)	gyrB(12)	icd(1)	mdh(20)	purA(8)	recA(7)	1
NCTC10764	ERS670326	ERR906331	E. coli	140788	658777171	405	adk(35)	fumC(37)	gyrB(29)	icd(25)	mdh(4)	purA(5)	recA(73)	62	5400	405	mdh(4)*	gyrB(29)*	purA(5)*	recA(73)*	icd(25)*	fumC(37)*	adk(35)*
NCTC10768	ERS530413	ERR704375	Cronobacter	123044	466132422	6	atpD(9)	fusA(6)	glnS(5)	gltB(6)	gyrB(7)	infB(13)	pps(7)	42	11500	6	pps(7)*	gyrB(7)*	infB(13)*	glnS(5)*	gltB(6)*	atpD(9)*	fusA(6)*
NCTC10788	ERS636089	ERR768081	S. aureus	141962	794294629	464	arcC(3)	aroE(1)	glpF(1)	gmk(1)	pta(29)	tpi(5)	yqiL(3)	153	17800	464	glpF(1)*	arcC(3)*	gmk(1)*	pta(29)*	aroE(1)*	tpi(5)*	yqiL(3)*
NCTC10804	ERS846853	ERR1193258	S. aureus	93830	425352140	5	arcC(1)	aroE(4)	glpF(1)	gmk(4)	pta(12)	tpi(1)	yqiL(10)	62	7400	5	glpF(1)	arcC(1)	gmk(4)*	pta(12)*	aroE(4)*	tpi(1)*	yqiL(10)*
NCTC10808	ERS1054575	ERR1377170	Achromobacter	223981	796023297	20	nusA(8)	rpoB(26)	eno(2)	gltB(4)	lepA(59)	nuoL(8)	nrdA(2)	50	17500	20	lepA(59)*	rpoB(26)*	eno(2)*	nusA(8)	nrdA(2)*	gltB(4)*	nuoL(8)*
NCTC10833	ERS654923	ERR879369	S. aureus	123613	588323225	254	arcC(3)	aroE(32)	glpF(1)	gmk(1)	pta(4)	tpi(4)	yqiL(3)	74	8000	254	glpF(1)*	arcC(3)	gmk(1)*	pta(4)*	aroE(32)*	tpi(4)*	yqiL(3)*
NCTC10855	ERS659576	ERR879391	E. coli	159103	500773222	10	adk(10)	fumC(11)	gyrB(4)	icd(8)	mdh(8)	purA(8)	recA(2)	107	19600	10	mdh(8)	gyrB(4)*	purA(8)*	recA(2)*	icd(8)*	fumC(11)*	adk(10)*
NCTC10863	ERS764461	ERR1025284	E. coli	130459	559620509	5261	adk(13)	fumC(14)	gyrB(49)	icd(14)	mdh(17)	purA(94)	recA(10)	75	12400	5261	mdh(17)*	gyrB(49)*	purA(94)*	recA(10)*	icd(14)	fumC(14)*	adk(13)
NCTC10870	ERS1509334	ERR1813524	S. pyogenes	501793	1386140441	4	gki(2)	gtr(2)	murI(1)	mutS(2)	recP(2)	xpt(3)	yqiL(2)	59	22600	4	xpt(3)*	mutS(2)*	gtr(2)	gki(2)	murI(1)	recP(2)	yqiL(2)
NCTC10871	ERS1509335	ERR1813525	S. pyogenes	347268	1350399321	11	gki(2)	gtr(6)	murI(1)	mutS(2)	recP(2)	xpt(2)	yqiL(2)	76	2800	11	xpt(2)*	mutS(2)*	gtr(6)*	gki(2)*	murI(1)*	recP(2)*	yqiL(2)*
NCTC10874	ERS1037089	ERR1354166	S. pyogenes	384718	1234337609	126	gki(2)	gtr(2)	murI(8)	mutS(13)	recP(18)	xpt(14)	yqiL(2)	42	7000	126	xpt(14)*	mutS(13)	gtr(2)*	gki(2)*	murI(8)*	recP(18)*	yqiL(2)*
NCTC10875	ERS1509336	ERR1813526	S. pyogenes	302808	1221930934	33	gki(4)	gtr(26)	murI(23)	mutS(7)	recP(1)	xpt(28)	yqiL(3)	43	11400	33	xpt(28)*	mutS(7)	gtr(26)	gki(4)*	murI(23)	recP(1)*	yqiL(3)*
NCTC10876	ERS970088	ERR1274818	S. pyogenes	356172	1252666198	176	gki(3)	gtr(2)	murI(3)	mutS(3)	recP(1)	xpt(3)	yqiL(3)	33	2200	176	xpt(3)*	mutS(3)*	gtr(2)*	gki(3)*	murI(3)*	recP(1)*	yqiL(3)*
NCTC10879	ERS1058917	ERR1397204	S. pyogenes	231073	794702051	31	gki(4)	gtr(10)	murI(3)	mutS(6)	recP(14)	xpt(10)	yqiL(4)	30	6000	31	xpt(10)*	mutS(6)*	gtr(10)*	gki(4)*	murI(3)*	recP(14)*	yqiL(4)*
NCTC10880	ERS970080	ERR1274810	S. pyogenes	457278	1314317059	2	gki(1)	gtr(2)	murI(20)	mutS(5)	recP(35)	xpt(3)	yqiL(4)	55	17000	2	xpt(3)	mutS(5)	gtr(2)*	gki(1)	murI(20)	recP(35)*	yqiL(4)
NCTC10903	ERS956171	ERR1246942	V. parahaemolyticus	363974	984619873	1	dnaE(5)	gyrB(52)	recA(27)	dtdS(13)	pntA(17)	pyrC(25)	tnaA(10)	83	19500	1	gyrB(52)*	dnaE(5)*	dtdS(13)*	tnaA(10)*	recA(27)*	pntA(17)*	pyrC(25)*
NCTC10905	ERS1110718	ERR1475874	Bordetella	130939	592342514	1	adk(1)	fumC(1)	glyA(1)	tyrB(1)	icd(1)	pepA(1)	pgm(1)	24	5500	1	pgm(1)*	pepA(1)*	glyA(1)*	tyrB(1)*	icd(1)*	fumC(1)*	adk(1)*
NCTC10907	ERS630946	ERR849505	Bordetella	90698	353821440	2	adk(1)	fumC(1)	glyA(1)	tyrB(3)	icd(1)	pepA(1)	pgm(1)	18	5000	2	pgm(1)*	pepA(1)*	glyA(1)*	tyrB(3)*	icd(1)*	fumC(1)*	adk(1)*
NCTC10908	ERS1110719	ERR1475875	Bordetella	163866	677477751	1	adk(1)	fumC(1)	glyA(1)	tyrB(1)	icd(1)	pepA(1)	pgm(1)	26	5000	1	pgm(1)*	pepA(1)*	glyA(1)*	tyrB(1)*	icd(1)*	fumC(1)*	adk(1)*
NCTC10911	ERS1092522	ERR1456741	Bordetella	103965	493819660	2	adk(1)	fumC(1)	glyA(1)	tyrB(3)	icd(1)	pepA(1)	pgm(1)	17	3500	2	pgm(1)*	pepA(1)*	glyA(1)*	tyrB(3)*	icd(1)*	fumC(1)*	adk(1)*
NCTC10928	ERS627820	ERR841691	Neisseria	312678	1082765331	10935	abcZ(59)	adk(39)	aroE(67)	fumC(157)	gdh(149)	pdhC(153)	pgm(65)	205	11000	10935	gdh(149)	pgm(65)*	abcZ(59)	pdhC(153)	aroE(67)*	fumC(157)*	adk(39)*
NCTC10931	ERS627821	ERR849501	Neisseria	356325	1180816804	11256	abcZ(711)	adk(39)	aroE(170)	fumC(156)	gdh(148)	pdhC(71)	pgm(65)	139	7500	11256	gdh(148)	pgm(65)*	abcZ(711)*	pdhC(71)*	aroE(170)*	fumC(156)*	adk(39)*
NCTC10957	ERS764948	ERR1036227	E. coli	172006	691095485	2494	adk(88)	fumC(43)	gyrB(9)	icd(36)	mdh(17)	purA(44)	recA(212)	81	10000	2494	mdh(17)*	gyrB(9)*	purA(44)*	recA(212)*	icd(36)*	fumC(43)*	adk(88)*
NCTC10958	ERS764949	ERR1036228	E. coli	215124	771455981	6382	adk(64)	fumC(844)	gyrB(188)	icd(1)	mdh(24)	purA(266)	recA(6)	109	19600	6382	mdh(24)*	gyrB(188)	purA(266)*	recA(6)*	icd(1)	fumC(844)*	adk(64)*
NCTC10959	ERS764950	ERR1036229	E. coli	109519	492694932	6	adk(8)	fumC(7)	gyrB(1)	icd(1)	mdh(10)	purA(8)	recA(6)	113	24200	6	mdh(10)	gyrB(1)*	purA(8)*	recA(6)*	icd(1)*	fumC(7)*	adk(8)*
NCTC10960	ERS764951	ERR1036230	E. coli	134970	627756919	328	adk(9)	fumC(23)	gyrB(81)	icd(18)	mdh(11)	purA(8)	recA(6)	118	23000	328	mdh(11)*	gyrB(81)*	purA(8)	recA(6)	icd(18)*	fumC(23)*	adk(9)*
NCTC10961	ERS718594	ERR980619	E. coli	104383	556326307	6447	adk(10)	fumC(404)	gyrB(57)	icd(8)	mdh(7)	purA(18)	recA(6)	72	10800	6447	mdh(7)*	gyrB(57)*	purA(18)*	recA(6)*	icd(8)*	fumC(404)*	adk(10)*
NCTC10962	ERS718595	ERR980620	E. coli	169369	450629201	10	adk(10)	fumC(11)	gyrB(4)	icd(8)	mdh(8)	purA(8)	recA(2)	137	33400	10	mdh(8)*	gyrB(4)*	purA(8)*	recA(2)*	icd(8)*	fumC(11)*	adk(10)
NCTC10973	ERS718596	ERR980621	E. coli	187604	819368037	34	adk(10)	fumC(11)	gyrB(4)	icd(1)	mdh(8)	purA(8)	recA(2)	109	10200	34	mdh(8)*	gyrB(4)*	purA(8)*	recA(2)*	icd(1)*	fumC(11)*	adk(10)
NCTC10974	ERS718597	ERR980623	E. coli	60841	287377338	6413	adk(203)	fumC(847)	gyrB(181)	icd(212)	mdh(166)	purA(1)	recA(73)	103	12000	6413	mdh(166)*	gyrB(181)*	purA(1)*	recA(73)*	icd(212)*	fumC(847)*	adk(203)*
NCTC10988	ERS798845	ERR1080515	S. aureus	96225	502650477	254	arcC(3)	aroE(32)	glpF(1)	gmk(1)	pta(4)	tpi(4)	yqiL(3)	67	4400	254	glpF(1)*	arcC(3)*	gmk(1)*	pta(4)*	aroE(32)*	tpi(4)*	yqiL(3)*
NCTC11022	ERS718598	ERR980624	E. coli	92923	439498610	1497	adk(64)	fumC(7)	gyrB(1)	icd(1)	mdh(8)	purA(18)	recA(6)	125	16400	1497	mdh(8)	gyrB(1)	purA(18)*	recA(6)*	icd(1)*	fumC(7)*	adk(64)*
NCTC11023	ERS715415	ERR972348	E. coli	147281	777343306	218	adk(10)	fumC(11)	gyrB(4)	icd(12)	mdh(8)	purA(8)	recA(2)	88	7400	218	mdh(8)*	gyrB(4)*	purA(8)*	recA(2)*	icd(12)*	fumC(11)*	adk(10)*
NCTC11042	ERS654924	ERR879370	S. haemolyticus	37306	113565807	26	arcC(1)	SH_1200(5)	hemH(6)	leuB(1)	SH1431(5)	cfxE(1)	Ribose_ABC(1)	9	5500	26	hemH(6)*	SH_1200(5)*	arcC(1)*	Ribose_ABC(1)*	SH1431(5)*	leuB(1)*	cfxE(1)*
NCTC11047	ERS654925	ERR879371	S. epidermidis	86234	348823106	5	arcC(1)	aroE(1)	gtr(1)	mutS(2)	pyrR(2)	tpiA(1)	yqiL(1)	26	9500	5	tpiA(1)*	mutS(2)*	gtr(1)*	pyrR(2)*	arcC(1)*	aroE(1)*	yqiL(1)*
NCTC11077	ERS530417	ERR710264	S. enterica	143303	655390158	2976	aroC(614)	dnaN(555)	hemD(489)	hisD(754)	purE(608)	sucA(576)	thrA(630)	95	6800	2976	hisD(754)*	dnaN(555)*	hemD(489)*	purE(608)*	sucA(576)*	thrA(630)*	aroC(614)*
NCTC11100	ERS715416	ERR972349	E. coli	152265	680346058	73	adk(36)	fumC(24)	gyrB(9)	icd(13)	mdh(17)	purA(11)	recA(25)	89	16200	73	mdh(17)*	gyrB(9)	purA(11)*	recA(25)*	icd(13)*	fumC(24)*	adk(36)
NCTC11101	ERS715417	ERR972350	E. coli	167433	875526058	141	adk(13)	fumC(52)	gyrB(10)	icd(14)	mdh(17)	purA(25)	recA(17)	91	14000	141	mdh(17)*	gyrB(10)*	purA(25)	recA(17)*	icd(14)	fumC(52)*	adk(13)*
NCTC11102	ERS715418	ERR972351	E. coli	156881	853793164	6445	adk(137)	fumC(29)	gyrB(4)	icd(18)	mdh(9)	purA(8)	recA(6)	193	17600	6445	mdh(9)*	gyrB(4)	purA(8)*	recA(6)	icd(18)	fumC(29)*	adk(137)*
NCTC11103	ERS715419	ERR972352	E. coli	103761	470688101	88	adk(6)	fumC(4)	gyrB(12)	icd(1)	mdh(20)	purA(12)	recA(7)			ND	adk(6)	fumC(961)	gyrB(655)*	icd(1)	mdh(20)	purA(12)	recA(7)	2
NCTC11105	ERS530418	ERR710265	E. coli	109218	382824911	3854	adk(6)	fumC(5)	gyrB(4)	icd(8)	mdh(8)	purA(18)	recA(2)	117	10800	3854	mdh(8)*	gyrB(4)*	purA(18)*	recA(2)*	icd(8)*	fumC(5)*	adk(6)*
NCTC11106	ERS715477	ERR976766	E. coli	189550	706853773	10	adk(10)	fumC(11)	gyrB(4)	icd(8)	mdh(8)	purA(8)	recA(2)	144	17600	10	mdh(8)*	gyrB(4)*	purA(8)*	recA(2)*	icd(8)*	fumC(11)*	adk(10)
NCTC11107	ERS715420	ERR972353	E. coli	164785	699146035	88	adk(6)	fumC(4)	gyrB(12)	icd(1)	mdh(20)	purA(12)	recA(7)	107	19400	88	mdh(20)*	gyrB(12)*	purA(12)	recA(7)	icd(1)*	fumC(4)*	adk(6)*
NCTC11108	ERS715421	ERR972354	E. coli	196473	926236097	398	adk(64)	fumC(7)	gyrB(1)	icd(1)	mdh(8)	purA(8)	recA(6)	194	42400	398	mdh(8)	gyrB(1)*	purA(8)	recA(6)	icd(1)	fumC(7)*	adk(64)
NCTC11109	ERS715422	ERR972355	E. coli	184130	862367160	345	adk(6)	fumC(4)	gyrB(14)	icd(1)	mdh(20)	purA(62)	recA(7)	123	24800	345	mdh(20)	gyrB(14)	purA(62)*	recA(7)*	icd(1)	fumC(4)*	adk(6)*
NCTC11111	ERS715423	ERR972356	E. coli	187594	811063656	1621	adk(83)	fumC(262)	gyrB(136)	icd(168)	mdh(1)	purA(178)	recA(157)	87	15000	1621	mdh(1)*	gyrB(136)*	purA(178)*	recA(157)*	icd(168)*	fumC(262)*	adk(83)*
NCTC11112	ERS715424	ERR972357	E. coli	94255	252212436	5593	adk(54)	fumC(715)	gyrB(250)	icd(577)	mdh(5)	purA(16)	recA(385)	92	22600	5593	mdh(5)*	gyrB(250)*	purA(16)*	recA(385)*	icd(577)*	fumC(715)*	adk(54)
NCTC11113	ERS718600	ERR980626	E. coli	101080	512227039	925	adk(18)	fumC(22)	gyrB(111)	icd(6)	mdh(5)	purA(5)	recA(4)	89	15200	925	mdh(5)*	gyrB(111)	purA(5)	recA(4)*	icd(6)*	fumC(22)*	adk(18)*
NCTC11114	ERS715425	ERR972358	E. coli	162191	869803871	5503	adk(10)	fumC(11)	gyrB(4)	icd(8)	mdh(8)	purA(405)	recA(2)	82	12200	5503	mdh(8)*	gyrB(4)*	purA(405)*	recA(2)*	icd(8)*	fumC(11)*	adk(10)*
NCTC11115	ERS715478	ERR976767	E. coli	77863	367849642	1204	adk(83)	fumC(230)	gyrB(120)	icd(161)	mdh(159)	purA(2)	recA(2)	86	14600	1204	mdh(159)*	gyrB(120)	purA(2)	recA(2)	icd(161)*	fumC(230)	adk(83)*
NCTC11116	ERS715479	ERR976768	E. coli	315113	998094593	223	adk(6)	fumC(4)	gyrB(4)	icd(18)	mdh(24)	purA(8)	recA(14)	95	18000	223	mdh(24)	gyrB(4)	purA(8)*	recA(14)*	icd(18)*	fumC(4)*	adk(6)*
NCTC11117	ERS715480	ERR976769	E. coli	164406	613231872	1252	adk(176)	fumC(4)	gyrB(12)	icd(16)	mdh(7)	purA(7)	recA(7)	95	15800	1252	mdh(7)*	gyrB(12)*	purA(7)*	recA(7)*	icd(16)*	fumC(4)*	adk(176)*
NCTC11118	ERS715426	ERR972359	E. coli	171936	749986732	57	adk(6)	fumC(31)	gyrB(5)	icd(28)	mdh(1)	purA(1)	recA(2)	85	7400	57	mdh(1)*	gyrB(5)*	purA(1)*	recA(2)*	icd(28)*	fumC(31)*	adk(6)*
NCTC11119	ERS715481	ERR976770	E. coli	243769	846930576	10	adk(10)	fumC(11)	gyrB(4)	icd(8)	mdh(8)	purA(8)	recA(2)			ND	adk(10)	fumC(685)	gyrB(4)	icd(8)	mdh(8)	purA(8)	recA(2)	1
NCTC11120	ERS736959	ERR985325	E. coli	122458	432356754	1907	adk(142)	fumC(43)	gyrB(13)	icd(15)	mdh(207)	purA(14)	recA(137)	71	13800	1907	mdh(207)*	gyrB(13)*	purA(14)*	recA(137)*	icd(15)*	fumC(43)*	adk(142)*
NCTC11122	ERS715483	ERR976772	E. coli	211716	1068368128	480	adk(10)	fumC(7)	gyrB(4)	icd(8)	mdh(8)	purA(18)	recA(6)			ND	adk(10)	fumC(827)	gyrB(4)	icd(8)	mdh(8)	purA(18)	recA(6)	1
NCTC11123	ERS715484	ERR976773	E. coli	182934	944250015	216	adk(10)	fumC(11)	gyrB(57)	icd(8)	mdh(7)	purA(18)	recA(6)	89	11800	216	mdh(7)	gyrB(57)*	purA(18)*	recA(6)*	icd(8)*	fumC(11)*	adk(10)*
NCTC11124	ERS715485	ERR976774	E. coli	107644	358487670	2064	adk(207)	fumC(297)	gyrB(260)	icd(254)	mdh(1)	purA(2)	recA(2)	61	10000	2064	mdh(1)*	gyrB(260)*	purA(2)*	recA(2)*	icd(254)*	fumC(297)*	adk(207)*
NCTC11125	ERS715486	ERR976775	E. coli	193419	729206557	5416	adk(64)	fumC(153)	gyrB(188)	icd(83)	mdh(7)	purA(8)	recA(6)	132	25000	5416	mdh(7)*	gyrB(188)	purA(8)	recA(6)	icd(83)*	fumC(153)	adk(64)*
NCTC11127	ERS715487	ERR976776	E. coli	211559	883174736	10	adk(10)	fumC(11)	gyrB(4)	icd(8)	mdh(8)	purA(8)	recA(2)	125	17600	10	mdh(8)*	gyrB(4)*	purA(8)*	recA(2)*	icd(8)*	fumC(11)	adk(10)*
NCTC11128	ERS715427	ERR972360	E. coli	137967	638346418	1079	adk(6)	fumC(19)	gyrB(14)	icd(16)	mdh(11)	purA(12)	recA(2)	120	23200	1079	mdh(11)	gyrB(14)	purA(12)	recA(2)*	icd(16)*	fumC(19)	adk(6)
NCTC11129	ERS718599	ERR980625	E. coli	127174	706077259	155	adk(6)	fumC(4)	gyrB(14)	icd(16)	mdh(24)	purA(8)	recA(14)	102	14200	155	mdh(24)*	gyrB(14)*	purA(8)*	recA(14)*	icd(16)*	fumC(4)*	adk(6)
NCTC11130	ERS718601	ERR980627	E. coli	161621	926981228	373	adk(6)	fumC(11)	gyrB(4)	icd(10)	mdh(7)	purA(8)	recA(2)			ND	adk(6)	fumC(541)	gyrB(4)	icd(10)	mdh(7)	purA(8)	recA(2)	1
NCTC11131	ERS715428	ERR972361	E. coli	189580	812013548	541	adk(111)	fumC(23)	gyrB(109)	icd(8)	mdh(8)	purA(8)	recA(2)	178	33000	541	mdh(8)*	gyrB(109)	purA(8)	recA(2)*	icd(8)	fumC(23)	adk(111)
NCTC11132	ERS715429	ERR972362	E. coli	239562	931814314	409	adk(10)	fumC(11)	gyrB(1)	icd(1)	mdh(71)	purA(8)	recA(6)	84	8000	409	mdh(71)*	gyrB(1)*	purA(8)*	recA(6)*	icd(1)*	fumC(11)*	adk(10)*
NCTC11150	ERS846856	ERR1173476	S. aureus	56404	228657251	30	arcC(2)	aroE(2)	glpF(2)	gmk(2)	pta(6)	tpi(3)	yqiL(2)	134	8200	30	glpF(2)*	arcC(2)*	gmk(2)*	pta(6)	aroE(2)*	tpi(3)*	yqiL(2)*
NCTC11151	ERS718602	ERR980628	E. coli	193883	965261972	95	adk(37)	fumC(38)	gyrB(19)	icd(37)	mdh(17)	purA(11)	recA(26)	110	11000	95	mdh(17)*	gyrB(19)*	purA(11)*	recA(26)	icd(37)*	fumC(38)*	adk(37)
NCTC11168	ERS980039	ERR1274834	C. jejuni	175309	457868511	43	aspA(2)	glnA(1)	gltA(5)	glyA(3)	pgm(4)	tkt(1)	uncA(5)	63	9000	43	tkt(1)*	pgm(4)*	aspA(2)*	glyA(3)*	glnA(1)*	uncA(5)*	gltA(5)
NCTC11181	ERS1123925	ERR1517155	E. coli	139485	567775926	281	adk(71)	fumC(4)	gyrB(69)	icd(11)	mdh(11)	purA(7)	recA(56)	83	9600	281	mdh(11)*	gyrB(69)*	purA(7)*	recA(56)*	icd(11)*	fumC(4)*	adk(71)*
NCTC11186	ERS718603	ERR980629	E. coli	223447	1015636588	10	adk(10)	fumC(11)	gyrB(4)	icd(8)	mdh(8)	purA(8)	recA(2)	150	30600	10	mdh(8)*	gyrB(4)*	purA(8)	recA(2)*	icd(8)	fumC(11)*	adk(10)*
NCTC11228	ERS736955	ERR980634	K. pneumoniae	152372	859288047	375	gapA(43)	infB(1)	mdh(2)	pgi(1)	phoE(10)	rpoB(4)	tonB(13)	46	8200	375	mdh(2)*	rpoB(4)*	infB(1)*	gapA(43)*	pgi(1)*	phoE(10)*	tonB(13)*
NCTC11242	ERS956184	ERR1254173	S. agalactiae	343046	925587062	7	adhP(10)	pheS(1)	atr(2)	glnA(1)	sdhA(3)	glcK(2)	tkt(2)	72	29500	7	tkt(2)*	pheS(1)*	sdhA(3)	atr(2)*	adhP(10)	glcK(2)*	glnA(1)
NCTC11341	ERS736960	ERR985326	E. coli	113508	458176237	270	adk(6)	fumC(4)	gyrB(7)	icd(1)	mdh(11)	purA(3)	recA(56)	56	8200	270	mdh(11)*	gyrB(7)*	purA(3)*	recA(56)	icd(1)*	fumC(4)*	adk(6)*
NCTC11352	ERS950468	ERR1246933	C. lari	568416	1287694474	4	Cla_adk(3)	Cla_atpA(3)	Cla_glnA(2)	Cla_glyA(2)	Cla_pgi(3)	Cla_pgm(3)	Cla_tkt(4)	49	12000	4	Cla_adk(3)	Cla_tkt(4)*	Cla_atpA(3)	Cla_glnA(2)*	Cla_pgm(3)*	Cla_pgi(3)	Cla_glyA(2)*
NCTC11355	ERS659577	ERR879392	K. oxytoca	140532	458123905	101	gapA(2)	infB(3)	mdh(2)	pgi(2)	phoE(45)	rpoB(10)	tonB(1)	25	12500	101	mdh(2)*	rpoB(10)*	infB(3)*	gapA(2)*	pgi(2)*	phoE(45)*	tonB(1)*
NCTC11356	ERS659578	ERR886526	K. oxytoca	156260	781359532	101	gapA(2)	infB(3)	mdh(2)	pgi(2)	phoE(45)	rpoB(10)	tonB(1)	30	4500	101	mdh(2)*	rpoB(10)*	infB(3)*	gapA(2)*	pgi(2)*	phoE(45)*	tonB(1)*
NCTC11357	ERS659579	ERR886527	K. pneumoniae	195190	1037261151	1226	gapA(42)	infB(22)	mdh(26)	pgi(64)	phoE(11)	rpoB(13)	tonB(51)	73	19400	1226	mdh(26)	rpoB(13)*	infB(22)*	gapA(42)	pgi(64)	phoE(11)	tonB(51)*
NCTC11359	ERS659581	ERR902049	K. pneumoniae	161580	651983660	507	gapA(2)	infB(3)	mdh(1)	pgi(1)	phoE(1)	rpoB(4)	tonB(38)	32	6200	507	mdh(1)*	rpoB(4)*	infB(3)*	gapA(2)*	pgi(1)*	phoE(1)*	tonB(38)*
NCTC11366	ERS956172	ERR1246943	C. jejuni	401420	1181934405	900	aspA(32)	glnA(38)	gltA(30)	glyA(82)	pgm(152)	tkt(35)	uncA(17)	66	3000	900	tkt(35)*	pgm(152)*	aspA(32)	glyA(82)*	glnA(38)*	uncA(17)	gltA(30)*
NCTC11394	ERS639457	ERR768067	H. influenzae	263467	543083339	6	adk(10)	atpG(14)	frdB(4)	fucK(5)	mdh(4)	pgi(7)	recA(8)	36	11000	6	mdh(4)*	frdB(4)	atpG(14)*	recA(8)*	pgi(7)*	fucK(5)*	adk(10)
NCTC11426	ERS1080590	ERR1432643	H. influenzae	270496	960966317	123	adk(22)	atpG(6)	frdB(11)	fucK(12)	mdh(58)	pgi(18)	recA(15)	31	3000	123	mdh(58)*	frdB(11)*	atpG(6)*	recA(15)*	pgi(18)*	fucK(12)*	adk(22)*
NCTC11435	ERS950474	ERR1246938	V. cholerae	442028	1212272651	56	adk(31)	gyrB(18)	mdh(41)	metE(52)	pntA(40)	purM(23)	pyrC(33)	59	17000	56	mdh(41)*	gyrB(18)*	purM(23)	metE(52)*	pntA(40)*	pyrC(33)*	adk(31)*
NCTC11437	ERS617387	ERR841692	C. jejuni	242476	1066496111	2488	aspA(33)	glnA(38)	gltA(134)	glyA(240)	pgm(104)	tkt(117)	uncA(17)	86	4000	2488	tkt(117)	pgm(104)	aspA(33)*	glyA(240)*	glnA(38)*	uncA(17)	gltA(134)*
NCTC11440	ERS647586	ERR879366	P. aeruginosa	170172	682976156	254	acs(6)	aro(5)	gua(58)	mut(11)	nuo(3)	pps(4)	trp(37)	97	28600	254	aro(5)*	mut(11)*	pps(4)*	gua(58)*	acs(6)*	nuo(3)*	trp(37)*
NCTC11446	ERS1018584	ERR1305754	P. aeruginosa	204573	753633379	395	acs(6)	aro(5)	gua(1)	mut(1)	nuo(1)	pps(12)	trp(1)			ND	acs(152)	aro(5)	gua(1)	mut(1)	nuo(1)	pps(12)	trp(1)	1
NCTC11449	ERS1018586	ERR1305755	P. aeruginosa	267173	889745752	253	acs(4)	aro(4)	gua(16)	mut(12)	nuo(1)	pps(6)	trp(3)	66	24000	253	aro(4)*	mut(12)*	pps(6)*	gua(16)	acs(4)	nuo(1)*	trp(3)
NCTC11450	ERS1018587	ERR1305756	P. aeruginosa	332557	1001027566	2025	acs(11)	aro(196)	gua(12)	mut(34)	nuo(4)	pps(13)	trp(18)	102	37400	2025	aro(196)*	mut(34)*	pps(13)*	gua(12)*	acs(11)*	nuo(4)*	trp(18)*
NCTC11470	ERS473432	ERR581178	Yersinia	130012	541239981	32	aarF(8)	dfp(8)	galR(56)	glnS(50)	hemA(47)	rfaE(46)	speA(10)	43	12000	32	dfp(8)*	speA(10)*	galR(56)*	hemA(47)*	aarF(8)*	rfaE(46)*	glnS(50)*
NCTC11472	ERS715430	ERR972363	E. coli	246178	908972772	278	adk(9)	fumC(23)	gyrB(64)	icd(18)	mdh(11)	purA(8)	recA(6)	102	17000	278	mdh(11)	gyrB(64)*	purA(8)*	recA(6)*	icd(18)*	fumC(23)*	adk(9)*
NCTC11473	ERS715431	ERR972364	E. coli	174051	654150297	10	adk(10)	fumC(11)	gyrB(4)	icd(8)	mdh(8)	purA(8)	recA(2)	166	36600	10	mdh(8)	gyrB(4)*	purA(8)*	recA(2)*	icd(8)	fumC(11)	adk(10)*
NCTC11474	ERS718604	ERR980632	E. coli	127647	737022988	443	adk(6)	fumC(19)	gyrB(15)	icd(16)	mdh(9)	purA(8)	recA(7)	131	23000	443	mdh(9)*	gyrB(15)	purA(8)	recA(7)*	icd(16)	fumC(19)	adk(6)*
NCTC11475	ERS718605	ERR980633	E. coli	141804	689998864	10	adk(10)	fumC(11)	gyrB(4)	icd(8)	mdh(8)	purA(8)	recA(2)	123	22800	10	mdh(8)	gyrB(4)*	purA(8)	recA(2)	icd(8)*	fumC(11)	adk(10)*
NCTC11476	ERS715432	ERR972365	E. coli	195121	983336879	297	adk(6)	fumC(65)	gyrB(32)	icd(26)	mdh(9)	purA(8)	recA(2)	85	13800	297	mdh(9)*	gyrB(32)*	purA(8)*	recA(2)*	icd(26)*	fumC(65)*	adk(6)*
NCTC11554	ERS970076	ERR1274806	S. dysgalactiae	411192	1067402616	25	gki(3)	gtr(2)	murI(1)	mutS(5)	recP(7)	xpt(4)	atoB(3)	48	24800	25	xpt(4)	mutS(5)	gtr(2)*	atoB(3)*	gki(3)*	murI(1)	recP(7)*
NCTC11556	ERS970078	ERR1274808	S. dysgalactiae	352438	1112880941	29	gki(3)	gtr(2)	murI(4)	mutS(2)	recP(7)	xpt(1)	atoB(3)	31	8600	29	xpt(1)*	mutS(2)*	gtr(2)*	atoB(3)	gki(3)*	murI(4)*	recP(7)*
NCTC11557	ERS970079	ERR1274809	S. dysgalactiae	390324	1109392981	42	gki(1)	gtr(1)	murI(4)	mutS(1)	recP(1)	xpt(1)	atoB(4)	56	33600	42	xpt(1)	mutS(1)*	gtr(1)	atoB(4)	gki(1)*	murI(4)*	recP(1)
NCTC11561	ERS825171	ERR1140972	S. aureus	100284	430318521	30	arcC(2)	aroE(2)	glpF(2)	gmk(2)	pta(6)	tpi(3)	yqiL(2)	95	11000	30	glpF(2)	arcC(2)	gmk(2)	pta(6)*	aroE(2)	tpi(3)	yqiL(2)*
NCTC11579	ERS530420	ERR718762	E. cloacae	136831	667007930	145	dnaA(59)	fusA(40)	gyrB(82)	leuS(9)	pyrG(67)	rplB(6)	rpoB(6)	62	15000	145	rpoB(6)*	gyrB(82)*	leuS(9)	dnaA(59)*	pyrG(67)*	rplB(6)*	fusA(40)*
NCTC11588	ERS530421	ERR718763	E. cloacae	109592	572033145	134	dnaA(4)	fusA(4)	gyrB(13)	leuS(4)	pyrG(39)	rplB(4)	rpoB(25)	38	5500	134	rpoB(25)*	gyrB(13)*	leuS(4)*	dnaA(4)*	pyrG(39)*	rplB(4)*	fusA(4)*
NCTC11674	ERS659582	ERR902050	K. pneumoniae	126160	582535168	48	gapA(2)	infB(5)	mdh(2)	pgi(2)	phoE(7)	rpoB(1)	tonB(10)	57	17600	48	mdh(2)*	rpoB(1)*	infB(5)*	gapA(2)*	pgi(2)*	phoE(7)*	tonB(10)*
NCTC11675	ERS715403	ERR968272	K. pneumoniae	128347	526814399	35	gapA(2)	infB(1)	mdh(2)	pgi(1)	phoE(10)	rpoB(1)	tonB(19)	53	19200	35	mdh(2)*	rpoB(1)*	infB(1)*	gapA(2)	pgi(1)	phoE(10)	tonB(19)*
NCTC11676	ERS659583	ERR902051	K. pneumoniae	127112	571695399	290	gapA(2)	infB(1)	mdh(1)	pgi(37)	phoE(10)	rpoB(1)	tonB(86)	57	19800	290	mdh(1)*	rpoB(1)	infB(1)*	gapA(2)*	pgi(37)*	phoE(10)*	tonB(86)*
NCTC11678	ERS659584	ERR902052	K. pneumoniae	153738	602320769	322	gapA(2)	infB(1)	mdh(5)	pgi(1)	phoE(26)	rpoB(4)	tonB(12)			ND	gapA(2)	infB(1)	mdh(5)	pgi(1)	phoE(26)	rpoB(4)	tonB(291)*	1
NCTC11679	ERS670328	ERR906333	K. pneumoniae	153144	536991712	76	gapA(4)	infB(1)	mdh(1)	pgi(1)	phoE(21)	rpoB(1)	tonB(35)	47	23800	76	mdh(1)*	rpoB(1)*	infB(1)*	gapA(4)*	pgi(1)*	phoE(21)*	tonB(35)*
NCTC11680	ERS659585	ERR902053	K. pneumoniae	134994	563059381	48	gapA(2)	infB(5)	mdh(2)	pgi(2)	phoE(7)	rpoB(1)	tonB(10)	25	5600	48	mdh(2)*	rpoB(1)*	infB(5)*	gapA(2)*	pgi(2)*	phoE(7)*	tonB(10)*
NCTC11682	ERS670329	ERR906334	K. pneumoniae	200644	671124178	14	gapA(1)	infB(6)	mdh(1)	pgi(1)	phoE(1)	rpoB(1)	tonB(1)	69	46400	14	mdh(1)*	rpoB(1)*	infB(6)*	gapA(1)*	pgi(1)*	phoE(1)*	tonB(1)*
NCTC11684	ERS670334	ERR910526	K. pneumoniae	266729	597660835	150	gapA(2)	infB(5)	mdh(2)	pgi(28)	phoE(4)	rpoB(1)	tonB(43)	67	49800	150	mdh(2)*	rpoB(1)*	infB(5)*	gapA(2)*	pgi(28)*	phoE(4)*	tonB(43)*
NCTC11686	ERS670335	ERR910527	K. pneumoniae	208753	639691003	1026	gapA(2)	infB(1)	mdh(2)	pgi(35)	phoE(10)	rpoB(24)	tonB(19)	38	16600	1026	mdh(2)*	rpoB(24)*	infB(1)*	gapA(2)*	pgi(35)*	phoE(10)*	tonB(19)*
NCTC11687	ERS659586	ERR902054	K. pneumoniae	163408	465252333	34	gapA(2)	infB(3)	mdh(6)	pgi(1)	phoE(9)	rpoB(7)	tonB(4)	31	13800	34	mdh(6)*	rpoB(7)*	infB(3)*	gapA(2)*	pgi(1)*	phoE(9)*	tonB(4)*
NCTC11688	ERS659587	ERR902055	K. pneumoniae	177846	627802074	35	gapA(2)	infB(1)	mdh(2)	pgi(1)	phoE(10)	rpoB(1)	tonB(19)	42	17800	35	mdh(2)*	rpoB(1)*	infB(1)*	gapA(2)*	pgi(1)*	phoE(10)*	tonB(19)*
NCTC11689	ERS670337	ERR910529	K. pneumoniae	248410	594655781	664	gapA(52)	infB(1)	mdh(20)	pgi(2)	phoE(1)	rpoB(1)	tonB(47)	82	53600	664	mdh(20)	rpoB(1)*	infB(1)*	gapA(52)	pgi(2)*	phoE(1)	tonB(47)*
NCTC11692	ERS659589	ERR902057	K. pneumoniae	186756	652287136	29	gapA(2)	infB(3)	mdh(2)	pgi(2)	phoE(6)	rpoB(4)	tonB(4)	42	17800	29	mdh(2)*	rpoB(4)*	infB(3)*	gapA(2)	pgi(2)*	phoE(6)*	tonB(4)*
NCTC11693	ERS659590	ERR902058	K. pneumoniae	155560	701767534	215	gapA(2)	infB(1)	mdh(38)	pgi(37)	phoE(10)	rpoB(4)	tonB(18)	33	10400	215	mdh(38)*	rpoB(4)*	infB(1)*	gapA(2)*	pgi(37)*	phoE(10)*	tonB(18)*
NCTC11696	ERS530425	ERR718768	K. oxytoca	180155	686497636	19	gapA(1)	infB(2)	mdh(2)	pgi(1)	phoE(16)	rpoB(1)	tonB(2)	51	22500	19	mdh(2)*	rpoB(1)*	infB(2)*	gapA(1)*	pgi(1)*	phoE(16)*	tonB(2)*
NCTC11698	ERS715404	ERR968273	K. pneumoniae	133721	71081260	321	gapA(4)	infB(16)	mdh(2)	pgi(1)	phoE(28)	rpoB(3)	tonB(40)	118	122800	321	mdh(2)*	rpoB(3)*	infB(16)*	gapA(4)*	pgi(1)*	phoE(28)	tonB(40)
NCTC11824	ERS970081	ERR1274811	S. zooepidemicus	336535	1188149025	306	arcC(10)	nrdE(14)	proS(22)	spi(14)	tdk(1)	tpi(10)	yqiL(15)	45	5500	306	proS(22)*	tdk(1)*	arcC(10)*	nrdE(14)*	tpi(10)*	yqiL(15)*	spi(14)*
NCTC11854	ERS685288	ERR926632	S. zooepidemicus	146465	691295672	65	arcC(4)	nrdE(3)	proS(5)	spi(2)	tdk(1)	tpi(19)	yqiL(26)	25	2500	65	proS(5)*	tdk(1)*	arcC(4)*	nrdE(3)*	tpi(19)*	yqiL(26)*	spi(2)*
NCTC11886	ERS1003587	ERR1305744	S. pneumoniae	540223	1244766006	11353	aroE(16)	gdh(13)	gki(330)	recP(5)	spi(6)	xpt(10)	ddl(14)	105	19000	11353	xpt(10)	gdh(13)*	gki(330)*	aroE(16)	ddl(14)*	recP(5)*	spi(6)
NCTC11904	ERS1123924	ERR1517154	S. pneumoniae	248570	735932653	574	aroE(2)	gdh(1)	gki(1)	recP(1)	spi(6)	xpt(31)	ddl(14)			ND	xpt(2)	gdh(1)	gki(1)	aroE(2)	ddl(14)	recP(1)	spi(6)	1
NCTC11925	ERS743105	ERR987676	C. jejuni	289233	992979447	8767	aspA(63)	glnA(223)	gltA(181)	glyA(254)	pgm(782)	tkt(581)	uncA(169)	91	5000	8767	tkt(581)*	pgm(782)*	aspA(63)*	glyA(254)*	glnA(223)	uncA(169)*	gltA(181)
NCTC11931	ERS1054584	ERR1377180	H. influenzae	201873	468325613	559	adk(50)	atpG(79)	frdB(36)	fucK(10)	mdh(162)	pgi(139)	recA(95)	36	11500	559	mdh(162)*	frdB(36)*	atpG(79)	recA(95)*	pgi(139)*	fucK(10)*	adk(50)*
NCTC11939	ERS798843	ERR1080513	S. aureus	84411	422187232	239	arcC(2)	aroE(3)	glpF(1)	gmk(1)	pta(4)	tpi(4)	yqiL(3)	77	8400	239	glpF(1)	arcC(2)*	gmk(1)*	pta(4)	aroE(3)*	tpi(4)*	yqiL(3)*
NCTC11962	ERS846861	ERR1173481	S. aureus	334111	1192147807	30	arcC(2)	aroE(2)	glpF(2)	gmk(2)	pta(6)	tpi(3)	yqiL(2)	57	5600	30	glpF(2)*	arcC(2)*	gmk(2)*	pta(6)*	aroE(2)*	tpi(3)	yqiL(2)*
NCTC11963	ERS836409	ERR1156409	S. aureus	333089	1255408062	39	arcC(2)	aroE(2)	glpF(2)	gmk(2)	pta(2)	tpi(2)	yqiL(2)	112	21400	39	glpF(2)	arcC(2)*	gmk(2)*	pta(2)	aroE(2)	tpi(2)	yqiL(2)
NCTC11965	ERS836410	ERR1156410	S. aureus	180652	762322498	30	arcC(2)	aroE(2)	glpF(2)	gmk(2)	pta(6)	tpi(3)	yqiL(2)			ND	arcC(162)	aroE(2)	glpF(2)	gmk(2)	pta(6)	tpi(3)	yqiL(2)	1
NCTC12023	ERS836404	ERR1140974	S. enterica	107848	508267449	19	aroC(10)	dnaN(7)	hemD(12)	hisD(9)	purE(5)	sucA(9)	thrA(2)	103	14400	19	hisD(9)*	dnaN(7)*	hemD(12)*	purE(5)*	sucA(9)*	thrA(2)*	aroC(10)*
NCTC12035	ERS654926	ERR879372	S. aureus	210765	503495606	22	arcC(7)	aroE(6)	glpF(1)	gmk(5)	pta(8)	tpi(8)	yqiL(6)	135	34600	22	glpF(1)	arcC(7)	gmk(5)*	pta(8)	aroE(6)	tpi(8)*	yqiL(6)
NCTC12045	ERS849593	ERR1193268	S. pyogenes	131402	542397399	127	gki(3)	gtr(39)	murI(1)	mutS(7)	recP(1)	xpt(8)	yqiL(24)	24	4800	127	xpt(8)	mutS(7)*	gtr(39)*	gki(3)	murI(1)*	recP(1)*	yqiL(24)*
NCTC12046	ERS879576	ERR1193285	S. pyogenes	485216	1431400925	44	gki(8)	gtr(7)	murI(8)	mutS(8)	recP(9)	xpt(3)	yqiL(1)	56	21800	44	xpt(3)*	mutS(8)	gtr(7)	gki(8)	murI(8)	recP(9)*	yqiL(1)*
NCTC12047	ERS879578	ERR1193286	S. pyogenes	407533	1291321463	61	gki(13)	gtr(2)	murI(16)	mutS(1)	recP(5)	xpt(3)	yqiL(1)	37	7600	61	xpt(3)	mutS(1)*	gtr(2)	gki(13)	murI(16)*	recP(5)*	yqiL(1)*
NCTC12049	ERS879582	ERR1210799	S. pyogenes	406839	1312699019	129	gki(16)	gtr(42)	murI(34)	mutS(7)	recP(45)	xpt(2)	yqiL(17)	39	5400	129	xpt(2)*	mutS(7)*	gtr(42)*	gki(16)*	murI(34)*	recP(45)*	yqiL(17)*
NCTC12050	ERS879584	ERR1210800	S. pyogenes	338014	1257262211	24	gki(3)	gtr(4)	murI(24)	mutS(5)	recP(4)	xpt(23)	yqiL(6)	44	10600	24	xpt(23)	mutS(5)*	gtr(4)	gki(3)*	murI(24)*	recP(4)*	yqiL(6)*
NCTC12051	ERS849594	ERR1193269	S. pyogenes	65136	301486092	130	gki(13)	gtr(2)	murI(35)	mutS(7)	recP(2)	xpt(38)	yqiL(1)	17	4200	130	xpt(38)*	mutS(7)*	gtr(2)*	gki(13)*	murI(35)*	recP(2)	yqiL(1)*
NCTC12052	ERS901494	ERR1210807	S. pyogenes	109021	470450481	131	gki(2)	gtr(2)	murI(36)	mutS(3)	recP(18)	xpt(14)	yqiL(2)	19	3800	131	xpt(14)*	mutS(3)*	gtr(2)*	gki(2)*	murI(36)	recP(18)*	yqiL(2)*
NCTC12054	ERS849595	ERR1193270	S. pyogenes	262374	835963223	120	gki(43)	gtr(2)	murI(2)	mutS(7)	recP(1)	xpt(3)	yqiL(1)	30	8400	120	xpt(3)*	mutS(7)*	gtr(2)*	gki(43)*	murI(2)*	recP(1)*	yqiL(1)*
NCTC12057	ERS901495	ERR1210808	S. pyogenes	378613	1411137629	63	gki(13)	gtr(6)	murI(2)	mutS(3)	recP(23)	xpt(3)	yqiL(11)	40	6600	63	xpt(3)*	mutS(3)	gtr(6)*	gki(13)*	murI(2)*	recP(23)	yqiL(11)*
NCTC12059	ERS849596	ERR1193271	S. pyogenes	172876	557474674	132	gki(50)	gtr(2)	murI(8)	mutS(30)	recP(8)	xpt(3)	yqiL(30)	24	9000	132	xpt(3)*	mutS(30)*	gtr(2)*	gki(50)*	murI(8)	recP(8)*	yqiL(30)*
NCTC12060	ERS849597	ERR1193272	S. pyogenes	61409	258835106	538	gki(11)	gtr(2)	murI(69)	mutS(3)	recP(84)	xpt(13)	yqiL(83)	23	9000	538	xpt(13)	mutS(3)*	gtr(2)	gki(11)*	murI(69)	recP(84)*	yqiL(83)*
NCTC12061	ERS901497	ERR1210810	S. pyogenes	428661	1409098772	330	gki(38)	gtr(2)	murI(60)	mutS(23)	recP(39)	xpt(2)	yqiL(1)	32	3000	330	xpt(2)*	mutS(23)*	gtr(2)*	gki(38)	murI(60)*	recP(39)*	yqiL(1)*
NCTC12062	ERS901498	ERR1210811	S. pyogenes	153208	732585867	26	gki(4)	gtr(2)	murI(21)	mutS(16)	recP(17)	xpt(3)	yqiL(1)	27	3400	26	xpt(3)*	mutS(16)*	gtr(2)*	gki(4)*	murI(21)*	recP(17)*	yqiL(1)*
NCTC12064	ERS901506	ERR1210818	S. pyogenes	386408	1148600478	103	gki(2)	gtr(2)	murI(2)	mutS(3)	recP(37)	xpt(3)	yqiL(2)	33	7800	103	xpt(3)*	mutS(3)*	gtr(2)*	gki(2)*	murI(2)	recP(37)*	yqiL(2)*
NCTC12065	ERS901499	ERR1210812	S. pyogenes	263572	1116748357	62	gki(13)	gtr(3)	murI(10)	mutS(12)	recP(20)	xpt(2)	yqiL(3)	33	3400	62	xpt(2)*	mutS(12)*	gtr(3)*	gki(13)*	murI(10)	recP(20)*	yqiL(3)*
NCTC12066	ERS849598	ERR1193273	S. pyogenes	219893	742469584	12	gki(2)	gtr(6)	murI(1)	mutS(5)	recP(2)	xpt(2)	yqiL(2)	27	7200	12	xpt(2)*	mutS(5)*	gtr(6)*	gki(2)*	murI(1)	recP(2)*	yqiL(2)
NCTC12067	ERS901500	ERR1210813	S. pyogenes	255282	1080919773	407	gki(16)	gtr(2)	murI(8)	mutS(3)	recP(1)	xpt(13)	yqiL(1)	43	8600	407	xpt(13)*	mutS(3)*	gtr(2)	gki(16)	murI(8)*	recP(1)	yqiL(1)*
NCTC12068	ERS901501	ERR1210820	S. pyogenes	302566	1188405258	184	gki(29)	gtr(32)	murI(2)	mutS(5)	recP(48)	xpt(5)	yqiL(4)	47	5000	184	xpt(5)*	mutS(5)*	gtr(32)	gki(29)*	murI(2)*	recP(48)*	yqiL(4)*
NCTC12069	ERS849599	ERR1193274	S. pyogenes	316489	1177116217	3	gki(2)	gtr(2)	murI(1)	mutS(2)	recP(2)	xpt(2)	yqiL(2)	40	2400	3	xpt(2)*	mutS(2)*	gtr(2)*	gki(2)*	murI(1)*	recP(2)*	yqiL(2)*
NCTC12090	ERS849600	ERR1193282	S. zooepidemicus	671540	1532293593	5	arcC(5)	nrdE(3)	proS(3)	spi(5)	tdk(3)	tpi(5)	yqiL(5)	66	29000	5	proS(3)	tdk(3)	arcC(5)	nrdE(3)*	tpi(5)	yqiL(5)	spi(5)*
NCTC12091	ERS879558	ERR1193275	S. zooepidemicus	575866	1354774003	212	arcC(10)	nrdE(14)	proS(22)	spi(14)	tdk(15)	tpi(10)	yqiL(33)	52	16500	212	proS(22)*	tdk(15)*	arcC(10)	nrdE(14)*	tpi(10)	yqiL(33)*	spi(14)*
NCTC12143	ERS647563	ERR772447	C. jejuni	115200	631022315	3870	aspA(33)	glnA(39)	gltA(30)	glyA(79)	pgm(452)	tkt(43)	uncA(17)			ND	tkt(43)	pgm(452)	aspA(33)	glyA(79)	glnA(37)	uncA(17)	gltA(30)	1
NCTC12156	ERS617389	ERR841694	A. baumannii	211555	1148910744	52	Pas_cpn60(3)	Pas_fusA(2)	Pas_gltA(2)	Pas_pyrG(7)	Pas_recA(9)	Pas_rplB(1)	Pas_rpoB(5)	50	6000	52	Pas_cpn60(3)*	Pas_gltA(2)*	Pas_rpoB(5)*	Pas_recA(9)*	Pas_pyrG(7)*	Pas_rplB(1)*	Pas_fusA(2)*
NCTC12191	ERS970082	ERR1274812	S. canis	336257	1161322083	9	gki(3)	gtr(5)	murI(3)	mutS(3)	recP(1)	xpt(2)	yqiZ(3)	37	7000	9	xpt(2)*	mutS(3)*	gtr(5)*	gki(3)*	murI(3)*	recP(1)*	yqiZ(3)*
NCTC12194	ERS639454	ERR768070	H. influenzae	115135	345363715	142	adk(1)	atpG(1)	frdB(1)	fucK(35)	mdh(15)	pgi(53)	recA(38)	27	7500	142	mdh(15)*	frdB(1)	atpG(1)*	recA(38)*	pgi(53)*	fucK(35)*	adk(1)*
NCTC122	ERS1275668	ERR1787502	E. coli	220385	764232830	1721	adk(222)	fumC(11)	gyrB(4)	icd(8)	mdh(8)	purA(8)	recA(2)	53	26000	1721	mdh(8)	gyrB(4)*	purA(8)*	recA(2)*	icd(8)*	fumC(11)*	adk(222)*
NCTC12201	ERS1117684	ERR1517150	E. faecalis	378776	965280135	28	gdh(4)	gyd(4)	pstS(8)	gki(3)	aroE(8)	xpt(1)	yqiL(3)	48	26000	28	xpt(1)*	gdh(4)	gki(3)*	pstS(8)	aroE(8)*	gyd(4)*	yqiL(3)*
NCTC12202	ERS970089	ERR1274819	E. faecium	312672	1196570521	18	atpA(7)	ddl(1)	gdh(1)	purK(1)	gyd(5)	pstS(1)	adk(1)			ND	gdh(1)	pstS(1)	ddl(67)*	gyd(5)	purK(1)	adk(1)	atpA(7)	1
NCTC12203	ERS1054588	ERR1377184	E. faecalis	323433	927954368	6	gdh(12)	gyd(7)	pstS(3)	gki(7)	aroE(6)	xpt(1)	yqiL(5)	41	24200	6	xpt(1)*	gdh(12)	gki(7)*	pstS(3)*	aroE(6)*	gyd(7)*	yqiL(5)*
NCTC12217	ERS646603	ERR791718	S. lugdunensis	155538	531993565	24	aroE(3)	dat(5)	ddl(1)	gmk(2)	ldh(2)	recA(3)	yqiL(5)	28	14500	24	ldh(2)*	gmk(2)*	recA(3)*	aroE(3)*	ddl(1)*	dat(5)*	yqiL(5)*
NCTC12232	ERS846858	ERR1173478	S. aureus	154633	649341617	8	arcC(3)	aroE(3)	glpF(1)	gmk(1)	pta(4)	tpi(4)	yqiL(3)	100	13200	8	glpF(1)*	arcC(3)*	gmk(1)*	pta(4)*	aroE(3)	tpi(4)	yqiL(3)
NCTC12233	ERS798847	ERR1080520	S. aureus	96738	543430408	8	arcC(3)	aroE(3)	glpF(1)	gmk(1)	pta(4)	tpi(4)	yqiL(3)	305	27000	8	glpF(1)	arcC(3)	gmk(1)	pta(4)	aroE(3)	tpi(4)	yqiL(3)
NCTC12241	ERS530429	ERR718772	E. coli	181261	563282442	73	adk(36)	fumC(24)	gyrB(9)	icd(13)	mdh(17)	purA(11)	recA(25)	111	27000	73	mdh(17)*	gyrB(9)*	purA(11)	recA(25)*	icd(13)*	fumC(24)*	adk(36)*
NCTC12367	ERS1066622	ERR1407354	E. faecium	167957	664804478	18	atpA(7)	ddl(1)	gdh(1)	purK(1)	gyd(5)	pstS(1)	adk(1)			ND	gdh(1)	pstS(1)	ddl(67)*	gyd(5)	purK(1)	adk(1)	atpA(7)	1
NCTC12416	ERS513149	ERR688925	S. enterica	119261	421915963	19	aroC(10)	dnaN(7)	hemD(12)	hisD(9)	purE(5)	sucA(9)	thrA(2)	119	23000	19	hisD(9)*	dnaN(7)*	hemD(12)*	purE(5)*	sucA(9)*	thrA(2)*	aroC(10)*
NCTC12418	ERS701899	ERR950060	S. enterica	70797	226221509	107	aroC(57)	dnaN(52)	hemD(31)	hisD(57)	purE(22)	sucA(29)	thrA(30)	107	15400	107	hisD(57)*	dnaN(52)*	hemD(31)*	purE(22)*	sucA(29)*	thrA(30)*	aroC(57)*
NCTC12447	ERS1018591	ERR1305760	P. aeruginosa	309740	1144564437	360	acs(15)	aro(5)	gua(36)	mut(11)	nuo(27)	pps(4)	trp(2)	100	39000	360	aro(5)*	mut(11)	pps(4)*	gua(36)	acs(15)	nuo(27)	trp(2)*
NCTC12448	ERS1018592	ERR1305761	P. aeruginosa	289420	991973459	253	acs(4)	aro(4)	gua(16)	mut(12)	nuo(1)	pps(6)	trp(3)	105	32800	253	aro(4)*	mut(12)*	pps(6)*	gua(16)*	acs(4)	nuo(1)	trp(3)
NCTC12463	ERS659594	ERR902062	K. pneumoniae	151986	661273836	82	gapA(2)	infB(6)	mdh(1)	pgi(1)	phoE(4)	rpoB(1)	tonB(33)	31	9200	82	mdh(1)*	rpoB(1)*	infB(6)*	gapA(2)*	pgi(1)*	phoE(4)*	tonB(33)*
NCTC12495	ERS956192	ERR1254181	S. pneumoniae	457666	1047249976	4225	aroE(58)	gdh(9)	gki(54)	recP(1)	spi(56)	xpt(1)	ddl(64)	157	51500	4225	xpt(1)	gdh(9)*	gki(54)	aroE(58)*	ddl(64)	recP(1)	spi(56)
NCTC12543	ERS1058920	ERR1377197	C. jejuni	33102	89354559	45	aspA(4)	glnA(7)	gltA(10)	glyA(4)	pgm(1)	tkt(7)	uncA(1)	45	7000	45	tkt(7)*	pgm(1)*	aspA(4)*	glyA(4)*	glnA(7)*	uncA(1)*	gltA(10)
NCTC12570	ERS617388	ERR841693	C. jejuni	188389	920495806	901	aspA(33)	glnA(39)	gltA(30)	glyA(79)	pgm(104)	tkt(43)	uncA(41)			ND	tkt(43)	pgm(104)	aspA(33)	glyA(79)	glnA(37)	uncA(41)	gltA(30)	1
NCTC12650	ERS764952	ERR1036231	E. coli	77300	343555344	10	adk(10)	fumC(11)	gyrB(4)	icd(8)	mdh(8)	purA(8)	recA(2)	95	14400	10	mdh(8)*	gyrB(4)*	purA(8)*	recA(2)*	icd(8)*	fumC(11)*	adk(10)*
NCTC12652	ERS764953	ERR1036232	E. coli	237513	884007788	10	adk(10)	fumC(11)	gyrB(4)	icd(8)	mdh(8)	purA(8)	recA(2)			ND	adk(10)	fumC(541)	gyrB(4)	icd(8)	mdh(8)	purA(8)	recA(2)	1
NCTC12654	ERS764955	ERR1036234	E. coli	214148	751981929	10	adk(10)	fumC(11)	gyrB(4)	icd(8)	mdh(8)	purA(8)	recA(2)	156	37200	10	mdh(8)*	gyrB(4)*	purA(8)	recA(2)*	icd(8)*	fumC(11)*	adk(10)*
NCTC12655	ERS764956	ERR1036235	E. coli	125718	537338820	10	adk(10)	fumC(11)	gyrB(4)	icd(8)	mdh(8)	purA(8)	recA(2)	77	12400	10	mdh(8)*	gyrB(4)	purA(8)	recA(2)	icd(8)*	fumC(11)*	adk(10)*
NCTC12694	ERS513150	ERR688926	S. enterica	47679	106296423	3175	aroC(5)	dnaN(2)	hemD(3)	hisD(7)	purE(638)	sucA(6)	thrA(11)	104	23400	3175	hisD(7)*	dnaN(2)*	hemD(3)*	purE(638)*	sucA(6)*	thrA(11)*	aroC(5)*
NCTC12697	ERS1054585	ERR1377181	E. faecalis	636695	1367529620	30	gdh(7)	gyd(1)	pstS(11)	gki(1)	aroE(10)	xpt(2)	yqiL(1)	52	26400	30	xpt(2)*	gdh(7)	gki(1)*	pstS(11)*	aroE(10)*	gyd(1)*	yqiL(1)*
NCTC12699	ERS646601	ERR791716	H. influenzae	162161	480301993	368	adk(3)	atpG(4)	frdB(17)	fucK(11)	mdh(54)	pgi(3)	recA(34)	30	8500	368	mdh(54)*	frdB(17)*	atpG(4)*	recA(34)*	pgi(3)*	fucK(11)*	adk(3)*
NCTC12700	ERS627822	ERR849502	Neisseria	307455	1219957916	11075	abcZ(109)	adk(39)	aroE(67)	fumC(111)	gdh(228)	pdhC(71)	pgm(65)	123	4000	11075	gdh(228)*	pgm(65)*	abcZ(109)*	pdhC(71)*	aroE(67)*	fumC(111)*	adk(39)*
NCTC12709	ERS799806	ERR1070157	S. enterica	121967	556239160	10	aroC(5)	dnaN(2)	hemD(3)	hisD(6)	purE(5)	sucA(5)	thrA(10)	90	11600	10	hisD(6)*	dnaN(2)	hemD(3)*	purE(5)*	sucA(5)*	thrA(10)*	aroC(5)*
NCTC12839	ERS764957	ERR1036236	E. coli	81135	435518819	1721	adk(222)	fumC(11)	gyrB(4)	icd(8)	mdh(8)	purA(8)	recA(2)			ND	adk(222)	fumC(541)	gyrB(4)	icd(8)	mdh(8)	purA(8)	recA(2)	1
NCTC12880	ERS798849	ERR1100761	S. aureus	269362	1251279467	151	arcC(6)	aroE(72)	glpF(12)	gmk(43)	pta(49)	tpi(67)	yqiL(59)	57	3800	151	glpF(12)*	arcC(6)*	gmk(43)	pta(49)*	aroE(72)*	tpi(67)*	yqiL(59)*
NCTC12903	ERS1043811	ERR1354179	P. aeruginosa	136638	520863946	155	acs(28)	aro(5)	gua(36)	mut(3)	nuo(3)	pps(13)	trp(7)	188	15400	155	aro(5)	mut(3)*	pps(13)*	gua(36)*	acs(28)*	nuo(3)*	trp(7)*
NCTC12924	ERS647587	ERR879367	P. aeruginosa	177339	581389915	2230	acs(87)	aro(198)	gua(114)	mut(123)	nuo(86)	pps(93)	trp(146)	70	19400	2230	aro(198)*	mut(123)*	pps(93)*	gua(114)*	acs(87)*	nuo(86)*	trp(146)*
NCTC12950	ERS764958	ERR1036237	E. coli	81447	388636515	349	adk(34)	fumC(36)	gyrB(39)	icd(87)	mdh(67)	purA(16)	recA(4)	79	8800	349	mdh(67)*	gyrB(39)*	purA(16)*	recA(4)*	icd(87)*	fumC(36)*	adk(34)*
NCTC12951	ERS647588	ERR879368	P. aeruginosa	181755	611821523	17	acs(11)	aro(5)	gua(1)	mut(7)	nuo(9)	pps(4)	trp(7)	137	57600	17	aro(5)	mut(7)*	pps(4)*	gua(1)*	acs(11)*	nuo(9)	trp(7)*
NCTC12952	ERS986342	ERR1305738	E. faecium	223370	615730929	18	atpA(7)	ddl(1)	gdh(1)	purK(1)	gyd(5)	pstS(1)	adk(1)			ND	gdh(1)	pstS(1)	ddl(67)*	gyd(5)	purK(1)	adk(1)	atpA(7)	1
NCTC12982	ERS538534	ERR731666	Yersinia	177176	508065614	154	aarF(7)	dfp(64)	galR(79)	glnS(76)	hemA(1)	rfaE(1)	speA(1)	62	32500	154	dfp(64)*	speA(1)*	galR(79)*	hemA(1)*	aarF(7)*	rfaE(1)*	glnS(76)*
NCTC12986	ERS670338	ERR910530	Yersinia	169237	435550381	44	aarF(13)	dfp(10)	galR(14)	glnS(13)	hemA(15)	rfaE(14)	speA(14)	33	15000	44	dfp(10)*	speA(14)*	galR(14)*	hemA(15)*	aarF(13)*	rfaE(14)*	glnS(13)*
NCTC13010	ERS1031238	ERR1351122	B. cepacia complex	374810	924007436	28	atpD(15)	gltB(11)	gyrB(9)	recA(14)	lepA(11)	phaC(6)	trpB(12)	175	20500	28	lepA(11)*	phaC(6)*	gyrB(9)	trpB(12)*	recA(14)*	gltB(11)	atpD(15)*
NCTC13014	ERS1031239	ERR1351123	S. maltophilia	393982	1084029711	54	atpD(44)	gapA(44)	guaA(53)	mutM(9)	nuoD(46)	ppsA(48)	recA(39)	58	11000	54	nuoD(46)*	mutM(9)*	ppsA(48)*	guaA(53)*	recA(39)*	gapA(44)*	atpD(44)*
NCTC13125	ERS736961	ERR985327	E. coli	120437	550774548	11	adk(12)	fumC(12)	gyrB(8)	icd(12)	mdh(15)	purA(2)	recA(2)	93	12000	11	mdh(15)*	gyrB(8)*	purA(2)*	recA(2)*	icd(12)*	fumC(12)*	adk(12)*
NCTC13127	ERS736966	ERR985321	E. coli	71373	382224397	11	adk(12)	fumC(12)	gyrB(8)	icd(12)	mdh(15)	purA(2)	recA(2)	113	18600	11	mdh(15)*	gyrB(8)*	purA(2)*	recA(2)*	icd(12)	fumC(12)	adk(12)*
NCTC13128	ERS819819	ERR1124240	E. coli	195858	964362322	11	adk(12)	fumC(12)	gyrB(8)	icd(12)	mdh(15)	purA(2)	recA(2)	71	6200	11	mdh(15)*	gyrB(8)*	purA(2)*	recA(2)*	icd(12)*	fumC(12)*	adk(12)*
NCTC13132	ERS836413	ERR1156412	S. aureus	248051	1160417907	247	arcC(3)	aroE(3)	glpF(1)	gmk(12)	pta(4)	tpi(4)	yqiL(16)	306	42800	247	glpF(1)	arcC(3)	gmk(12)	pta(4)	aroE(3)	tpi(4)	yqiL(16)
NCTC13133	ERS654930	ERR879376	S. aureus	196122	686582188	8	arcC(3)	aroE(3)	glpF(1)	gmk(1)	pta(4)	tpi(4)	yqiL(3)	186	33200	8	glpF(1)	arcC(3)	gmk(1)	pta(4)*	aroE(3)*	tpi(4)*	yqiL(3)
NCTC13135	ERS798850	ERR1100762	S. aureus	173182	938921714	239	arcC(2)	aroE(3)	glpF(1)	gmk(1)	pta(4)	tpi(4)	yqiL(3)	144	19600	1329	glpF(1)	arcC(162)	gmk(1)	pta(4)	aroE(3)	tpi(4)	yqiL(3)
NCTC13136	ERS798851	ERR1100763	S. aureus	157477	757394174	8	arcC(3)	aroE(3)	glpF(1)	gmk(1)	pta(4)	tpi(4)	yqiL(3)	250	6200	8	glpF(1)*	arcC(3)	gmk(1)*	pta(4)	aroE(3)*	tpi(4)*	yqiL(3)*
NCTC13137	ERS798852	ERR1100764	S. aureus	257483	1187343921	1148	arcC(1)	aroE(61)	glpF(1)	gmk(8)	pta(12)	tpi(4)	yqiL(10)	68	6000	1148	glpF(1)*	arcC(1)*	gmk(8)*	pta(12)*	aroE(61)	tpi(4)*	yqiL(10)*
NCTC13138	ERS798853	ERR1100765	S. aureus	223296	1122480074	250	arcC(3)	aroE(3)	glpF(1)	gmk(1)	pta(4)	tpi(4)	yqiL(16)	173	13800	250	glpF(1)	arcC(3)*	gmk(1)*	pta(4)*	aroE(3)	tpi(4)	yqiL(16)
NCTC13139	ERS798854	ERR1100766	S. aureus	245471	1193328625	8	arcC(3)	aroE(3)	glpF(1)	gmk(1)	pta(4)	tpi(4)	yqiL(3)	115	8200	3341	glpF(1)	arcC(377)	gmk(1)	pta(4)	aroE(3)	tpi(4)	yqiL(3)
NCTC13140	ERS798855	ERR1100767	S. aureus	245075	1119356164	8	arcC(3)	aroE(3)	glpF(1)	gmk(1)	pta(4)	tpi(4)	yqiL(3)	71	7000	8	glpF(1)*	arcC(3)*	gmk(1)*	pta(4)*	aroE(3)*	tpi(4)*	yqiL(3)*
NCTC13141	ERS846859	ERR1173479	S. aureus	419394	1385764359	8	arcC(3)	aroE(3)	glpF(1)	gmk(1)	pta(4)	tpi(4)	yqiL(3)	177	25800	3341	glpF(1)	arcC(377)	gmk(1)	pta(4)	aroE(3)	tpi(4)	yqiL(3)
NCTC13142	ERS798841	ERR1080511	S. aureus	82223	441666274	22	arcC(7)	aroE(6)	glpF(1)	gmk(5)	pta(8)	tpi(8)	yqiL(6)	169	16000	22	glpF(1)*	arcC(7)*	gmk(5)*	pta(8)	aroE(6)	tpi(8)	yqiL(6)
NCTC13143	ERS846860	ERR1173480	S. aureus	511968	1434060316	36	arcC(2)	aroE(2)	glpF(2)	gmk(2)	pta(3)	tpi(3)	yqiL(2)	91	17200	36	glpF(2)	arcC(2)	gmk(2)	pta(3)*	aroE(2)*	tpi(3)*	yqiL(2)
NCTC13148	ERS764959	ERR1036238	E. coli	43417	223066927	1434	adk(10)	fumC(11)	gyrB(5)	icd(8)	mdh(7)	purA(8)	recA(6)	110	13000	1434	mdh(7)*	gyrB(5)*	purA(8)*	recA(6)*	icd(8)*	fumC(11)*	adk(10)
NCTC13167	ERS1003586	ERR1305743	E. coli	192182	691027144	216	adk(10)	fumC(11)	gyrB(57)	icd(8)	mdh(7)	purA(18)	recA(6)	112	15600	216	mdh(7)*	gyrB(57)	purA(18)*	recA(6)*	icd(8)*	fumC(11)*	adk(10)*
NCTC13169	ERS836418	ERR1156417	E. faecium	376520	1344386121	71	atpA(15)	ddl(3)	gdh(1)	purK(2)	gyd(1)	pstS(1)	adk(1)			ND	gdh(1)	pstS(1)	ddl(67)*	gyd(1)	purK(2)	adk(1)	atpA(15)	1
NCTC13175	ERS530430	ERR718773	S. enterica	146003	459783501	2529	aroC(124)	dnaN(110)	hemD(35)	hisD(204)	purE(95)	sucA(521)	thrA(16)	57	6400	2529	hisD(204)*	dnaN(110)*	hemD(35)*	purE(95)*	sucA(521)*	thrA(16)*	aroC(124)*
NCTC13196	ERS846862	ERR1173482	S. aureus	318446	1213096376	247	arcC(3)	aroE(3)	glpF(1)	gmk(12)	pta(4)	tpi(4)	yqiL(16)	155	26000	247	glpF(1)	arcC(3)	gmk(12)	pta(4)*	aroE(3)	tpi(4)	yqiL(16)
NCTC13216	ERS530431	ERR718774	E. coli	192792	596350648	6954	adk(10)	fumC(7)	gyrB(1)	icd(743)	mdh(8)	purA(8)	recA(6)	85	14200	6954	mdh(8)*	gyrB(1)*	purA(8)*	recA(6)*	icd(743)*	fumC(7)*	adk(10)*
NCTC13251	ERS630947	ERR768071	Bordetella	290017	996263976	1	adk(1)	fumC(1)	glyA(1)	tyrB(1)	icd(1)	pepA(1)	pgm(1)	36	10000	1	pgm(1)*	pepA(1)*	glyA(1)*	tyrB(1)*	icd(1)*	fumC(1)*	adk(1)*
NCTC13276	ERS956193	ERR1254182	S. pneumoniae	477114	1214476452	595	aroE(7)	gdh(5)	gki(1)	recP(1)	spi(10)	xpt(7)	ddl(15)	232	77000	595	xpt(7)	gdh(5)	gki(1)	aroE(7)	ddl(15)	recP(1)	spi(10)
NCTC13277	ERS654931	ERR879377	S. aureus	282350	770815381	36	arcC(2)	aroE(2)	glpF(2)	gmk(2)	pta(3)	tpi(3)	yqiL(2)	190	35200	36	glpF(2)	arcC(2)	gmk(2)*	pta(3)	aroE(2)*	tpi(3)	yqiL(2)
NCTC13297	ERS798856	ERR1100768	S. aureus	227959	961132361	1	arcC(1)	aroE(1)	glpF(1)	gmk(1)	pta(1)	tpi(1)	yqiL(1)	72	6600	1	glpF(1)*	arcC(1)*	gmk(1)*	pta(1)*	aroE(1)*	tpi(1)*	yqiL(1)*
NCTC13298	ERS798857	ERR1100769	S. aureus	217645	960240776	121	arcC(6)	aroE(5)	glpF(6)	gmk(2)	pta(7)	tpi(14)	yqiL(5)	130	20800	121	glpF(6)	arcC(6)	gmk(2)	pta(7)	aroE(5)	tpi(14)*	yqiL(5)*
NCTC13299	ERS798858	ERR1100770	S. aureus	294049	1093798243	30	arcC(2)	aroE(2)	glpF(2)	gmk(2)	pta(6)	tpi(3)	yqiL(2)	83	13600	30	glpF(2)*	arcC(2)	gmk(2)*	pta(6)*	aroE(2)	tpi(3)*	yqiL(2)*
NCTC13300	ERS798859	ERR1100771	S. aureus	302636	1172746728	30	arcC(2)	aroE(2)	glpF(2)	gmk(2)	pta(6)	tpi(3)	yqiL(2)	724	122400	30	glpF(2)	arcC(2)	gmk(2)	pta(6)	aroE(2)	tpi(3)	yqiL(2)
NCTC13301	ERS617390	ERR841682	A. baumannii	101103	602407528	374	Pas_cpn60(3)	Pas_fusA(2)	Pas_gltA(2)	Pas_pyrG(2)	Pas_recA(3)	Pas_rplB(4)	Pas_rpoB(4)	46	11000	374	Pas_cpn60(3)	Pas_gltA(2)*	Pas_rpoB(4)*	Pas_recA(3)	Pas_pyrG(2)*	Pas_rplB(4)*	Pas_fusA(2)
NCTC13347	ERS530432	ERR718775	S. enterica	204139	748110764	19	aroC(10)	dnaN(7)	hemD(12)	hisD(9)	purE(5)	sucA(9)	thrA(2)	122	19400	19	hisD(9)*	dnaN(7)*	hemD(12)*	purE(5)*	sucA(9)*	thrA(2)*	aroC(10)*
NCTC13349	ERS647565	ERR772449	S. enterica	108446	399156224	11	aroC(5)	dnaN(2)	hemD(3)	hisD(7)	purE(6)	sucA(6)	thrA(11)	79	14200	11	hisD(7)*	dnaN(2)*	hemD(3)*	purE(6)*	sucA(6)*	thrA(11)*	aroC(5)*
NCTC13351	ERS530433	ERR718776	E. coli	188394	635838566	10	adk(10)	fumC(11)	gyrB(4)	icd(8)	mdh(8)	purA(8)	recA(2)			ND	adk(10)	fumC(685)	gyrB(4)	icd(8)	mdh(8)	purA(8)	recA(2)	1
NCTC13352	ERS538535	ERR731667	E. coli	125215	345290717	10	adk(10)	fumC(11)	gyrB(4)	icd(8)	mdh(8)	purA(8)	recA(2)	118	29600	10	mdh(8)*	gyrB(4)*	purA(8)	recA(2)*	icd(8)*	fumC(11)*	adk(10)
NCTC13353	ERS530434	ERR718777	E. coli	152266	467649794	131	adk(53)	fumC(40)	gyrB(47)	icd(13)	mdh(36)	purA(28)	recA(29)	147	38800	131	mdh(36)	gyrB(47)	purA(28)*	recA(29)*	icd(13)*	fumC(40)*	adk(53)
NCTC13359	ERS666351	ERR902065	P. aeruginosa	214011	640920455	252	acs(6)	aro(28)	gua(4)	mut(3)	nuo(3)	pps(4)	trp(7)			ND	acs(11)	aro(28)	gua(4)	mut(3)	nuo(3)	pps(4)	trp(7)	1
NCTC13360	ERS654932	ERR879378	S. epidermidis	137045	499527716	8	arcC(2)	aroE(1)	gtr(7)	mutS(1)	pyrR(1)	tpiA(1)	yqiL(1)	29	10500	8	tpiA(1)*	mutS(1)*	gtr(7)*	pyrR(1)*	arcC(2)*	aroE(1)*	yqiL(1)*
NCTC13368	ERS739105	ERR987684	K. pneumoniae	164548	698332366	489	gapA(18)	infB(22)	mdh(26)	pgi(71)	phoE(98)	rpoB(52)	tonB(51)	58	17400	489	mdh(26)	rpoB(52)*	infB(22)*	gapA(18)*	pgi(71)*	phoE(98)*	tonB(51)*
NCTC13373	ERS654933	ERR879379	S. aureus	140440	519990470	39	arcC(2)	aroE(2)	glpF(2)	gmk(2)	pta(2)	tpi(2)	yqiL(2)	84	11200	39	glpF(2)*	arcC(2)*	gmk(2)*	pta(2)	aroE(2)	tpi(2)*	yqiL(2)*
NCTC13377	ERS646602	ERR791717	H. influenzae	174920	565990395	44	adk(10)	atpG(14)	frdB(4)	fucK(3)	mdh(4)	pgi(3)	recA(8)	34	10500	44	mdh(4)	frdB(4)*	atpG(14)*	recA(8)*	pgi(3)*	fucK(3)*	adk(10)*
NCTC13384	ERS530435	ERR718778	E. coli	164234	702171307	4995	adk(6)	fumC(4)	gyrB(5)	icd(1)	mdh(8)	purA(8)	recA(6)	96	14400	4995	mdh(8)*	gyrB(5)*	purA(8)*	recA(6)*	icd(1)*	fumC(4)*	adk(6)*
NCTC13388	ERS1031240	ERR1351124	B. pseudomallei	278043	808343430	81	ace(7)	gltB(11)	gmhD(18)	lepA(10)	lipA(12)	narK(17)	ndh(12)	38	8500	81	lepA(10)*	lipA(12)*	ndh(12)*	narK(17)*	gmhD(18)*	gltB(11)*	ace(7)*
NCTC13394	ERS798860	ERR1100772	S. aureus	213658	1044172059	8	arcC(3)	aroE(3)	glpF(1)	gmk(1)	pta(4)	tpi(4)	yqiL(3)	53	3200	8	glpF(1)*	arcC(3)*	gmk(1)*	pta(4)*	aroE(3)*	tpi(4)*	yqiL(3)*
NCTC13395	ERS811722	ERR1109329	S. aureus	112466	434160393	8	arcC(3)	aroE(3)	glpF(1)	gmk(1)	pta(4)	tpi(4)	yqiL(3)	73	12600	8	glpF(1)	arcC(3)	gmk(1)	pta(4)*	aroE(3)*	tpi(4)*	yqiL(3)*
NCTC13406	ERS743106	ERR987677	E. cloacae	244559	799650289	108	dnaA(68)	fusA(8)	gyrB(75)	leuS(63)	pyrG(65)	rplB(34)	rpoB(35)	52	11000	108	rpoB(35)*	gyrB(75)*	leuS(63)*	dnaA(68)*	pyrG(65)*	rplB(34)*	fusA(8)*
NCTC13420	ERS617392	ERR841684	A. baumannii	147704	906732883	2	Pas_cpn60(2)	Pas_fusA(2)	Pas_gltA(2)	Pas_pyrG(2)	Pas_recA(2)	Pas_rplB(2)	Pas_rpoB(2)	44	6000	2	Pas_cpn60(2)*	Pas_gltA(2)*	Pas_rpoB(2)*	Pas_recA(2)*	Pas_pyrG(2)*	Pas_rplB(2)*	Pas_fusA(2)*
NCTC13421	ERS617393	ERR841685	A. baumannii	181822	954509056	1	Pas_cpn60(1)	Pas_fusA(1)	Pas_gltA(1)	Pas_pyrG(1)	Pas_recA(5)	Pas_rplB(1)	Pas_rpoB(1)	38	4500	1	Pas_cpn60(1)*	Pas_gltA(1)*	Pas_rpoB(1)*	Pas_recA(5)*	Pas_pyrG(1)*	Pas_rplB(1)*	Pas_fusA(1)*
NCTC13422	ERS617394	ERR841686	A. baumannii	185574	923354173	2	Pas_cpn60(2)	Pas_fusA(2)	Pas_gltA(2)	Pas_pyrG(2)	Pas_recA(2)	Pas_rplB(2)	Pas_rpoB(2)	65	17500	2	Pas_cpn60(2)*	Pas_gltA(2)*	Pas_rpoB(2)*	Pas_recA(2)	Pas_pyrG(2)*	Pas_rplB(2)*	Pas_fusA(2)*
NCTC13424	ERS617395	ERR841687	A. baumannii	198843	838701432	2	Pas_cpn60(2)	Pas_fusA(2)	Pas_gltA(2)	Pas_pyrG(2)	Pas_recA(2)	Pas_rplB(2)	Pas_rpoB(2)	35	6000	2	Pas_cpn60(2)	Pas_gltA(2)*	Pas_rpoB(2)*	Pas_recA(2)*	Pas_pyrG(2)*	Pas_rplB(2)*	Pas_fusA(2)
NCTC13434	ERS798861	ERR1100773	S. aureus	226293	1081690090	123	arcC(6)	aroE(5)	glpF(6)	gmk(2)	pta(7)	tpi(17)	yqiL(19)	57	3600	123	glpF(6)*	arcC(6)*	gmk(2)*	pta(7)*	aroE(5)*	tpi(17)*	yqiL(19)*
NCTC13437	ERS666352	ERR902066	P. aeruginosa	246338	666263402	357	acs(2)	aro(4)	gua(5)	mut(3)	nuo(1)	pps(6)	trp(11)	237	100200	357	aro(4)	mut(3)	pps(6)*	gua(5)*	acs(2)	nuo(1)*	trp(11)*
NCTC13438	ERS530437	ERR718780	K. pneumoniae	163155	647144375	258	gapA(3)	infB(3)	mdh(1)	pgi(1)	phoE(1)	rpoB(1)	tonB(79)	76	30600	258	mdh(1)*	rpoB(1)*	infB(3)*	gapA(3)*	pgi(1)*	phoE(1)*	tonB(79)
NCTC13439	ERS530438	ERR718781	K. pneumoniae	121574	554690936	54	gapA(2)	infB(1)	mdh(1)	pgi(13)	phoE(16)	rpoB(15)	tonB(4)	48	13000	54	mdh(1)*	rpoB(15)*	infB(1)*	gapA(2)*	pgi(13)*	phoE(16)*	tonB(4)*
NCTC13440	ERS530439	ERR718782	K. pneumoniae	154937	674237882	584	gapA(4)	infB(1)	mdh(2)	pgi(1)	phoE(1)	rpoB(7)	tonB(4)	33	5800	584	mdh(2)*	rpoB(7)*	infB(1)*	gapA(4)*	pgi(1)*	phoE(1)*	tonB(4)*
NCTC13441	ERS530440	ERR718783	E. coli	167725	693782321	131	adk(53)	fumC(40)	gyrB(47)	icd(13)	mdh(36)	purA(28)	recA(29)	134	25000	131	mdh(36)*	gyrB(47)*	purA(28)*	recA(29)*	icd(13)*	fumC(40)*	adk(53)*
NCTC13442	ERS538524	ERR718784	K. pneumoniae	199019	497528548	353	gapA(3)	infB(9)	mdh(47)	pgi(1)	phoE(13)	rpoB(1)	tonB(16)	87	50800	353	mdh(47)*	rpoB(1)*	infB(9)*	gapA(3)*	pgi(1)*	phoE(13)	tonB(16)*
NCTC13443	ERS538525	ERR731657	K. pneumoniae	156615	414583111	14	gapA(1)	infB(6)	mdh(1)	pgi(1)	phoE(1)	rpoB(1)	tonB(1)	37	14600	14	mdh(1)*	rpoB(1)*	infB(6)*	gapA(1)*	pgi(1)*	phoE(1)*	tonB(1)*
NCTC13450	ERS538526	ERR731658	E. coli	164274	681407374	1060	adk(10)	fumC(11)	gyrB(4)	icd(8)	mdh(8)	purA(8)	recA(128)			ND	adk(10)	fumC(685)	gyrB(4)	icd(8)	mdh(8)	purA(8)	recA(128)	1
NCTC13451	ERS538527	ERR731659	E. coli	197156	661380451	10	adk(10)	fumC(11)	gyrB(4)	icd(8)	mdh(8)	purA(8)	recA(2)	123	25800	10	mdh(8)	gyrB(4)	purA(8)*	recA(2)*	icd(8)*	fumC(11)*	adk(10)*
NCTC13452	ERS538528	ERR731660	E. coli	178191	718085074	10	adk(10)	fumC(11)	gyrB(4)	icd(8)	mdh(8)	purA(8)	recA(2)			ND	adk(10)	fumC(541)	gyrB(4)	icd(8)	mdh(8)	purA(8)	recA(2)	1
NCTC13461	ERS743107	ERR987678	E. coli	189194	873433260	131	adk(53)	fumC(40)	gyrB(47)	icd(13)	mdh(36)	purA(28)	recA(29)	67	8800	131	mdh(36)*	gyrB(47)*	purA(28)*	recA(29)*	icd(13)*	fumC(40)*	adk(53)*
NCTC13462	ERS538529	ERR731661	E. coli	172888	684146812	10	adk(10)	fumC(11)	gyrB(4)	icd(8)	mdh(8)	purA(8)	recA(2)	170	32600	10	mdh(8)*	gyrB(4)*	purA(8)*	recA(2)*	icd(8)*	fumC(11)*	adk(10)*
NCTC13463	ERS538530	ERR731662	E. coli	157917	742893564	10	adk(10)	fumC(11)	gyrB(4)	icd(8)	mdh(8)	purA(8)	recA(2)	108	26400	10	mdh(8)*	gyrB(4)*	purA(8)*	recA(2)*	icd(8)	fumC(11)*	adk(10)*
NCTC13464	ERS538531	ERR731663	E. cloacae	140258	678077027	278	dnaA(59)	fusA(9)	gyrB(59)	leuS(9)	pyrG(67)	rplB(6)	rpoB(6)	54	10500	278	rpoB(6)*	gyrB(59)*	leuS(9)*	dnaA(59)*	pyrG(67)*	rplB(6)*	fusA(9)*
NCTC13465	ERS538532	ERR738333	K. pneumoniae	546873	350530035	776	gapA(2)	infB(1)	mdh(2)	pgi(1)	phoE(2)	rpoB(1)	tonB(2)	104	99600	776	mdh(2)*	rpoB(1)*	infB(1)*	gapA(2)*	pgi(1)*	phoE(2)*	tonB(2)*
NCTC13482	ERS1106937	ERR1466806	Neisseria	191547	944896612	1583	abcZ(59)	adk(39)	aroE(67)	fumC(111)	gdh(148)	pdhC(153)	pgm(65)	135	3500	1583	gdh(148)*	pgm(65)*	abcZ(59)*	pdhC(153)*	aroE(67)*	fumC(111)*	adk(39)*
NCTC13519	ERS1031241	ERR1351125	Achromobacter	245602	700505540	112	nusA(52)	rpoB(3)	eno(16)	gltB(38)	lepA(8)	nuoL(53)	nrdA(55)	183	141000	112	lepA(8)	rpoB(3)	eno(16)*	nusA(52)	nrdA(55)	gltB(38)*	nuoL(53)*
NCTC13552	ERS798842	ERR1080512	S. aureus	62580	340603978	425	arcC(18)	aroE(33)	glpF(6)	gmk(20)	pta(7)	tpi(50)	yqiL(48)	52	5200	425	glpF(6)*	arcC(18)*	gmk(20)	pta(7)*	aroE(33)*	tpi(50)*	yqiL(48)*
NCTC13616	ERS659565	ERR879380	S. aureus	103901	555335725	22	arcC(7)	aroE(6)	glpF(1)	gmk(5)	pta(8)	tpi(8)	yqiL(6)	76	7400	22	glpF(1)*	arcC(7)*	gmk(5)*	pta(8)*	aroE(6)*	tpi(8)*	yqiL(6)*
NCTC13618	ERS666353	ERR902067	P. aeruginosa	163645	605465102	27	acs(6)	aro(5)	gua(6)	mut(7)	nuo(4)	pps(6)	trp(7)			ND	acs(11)	aro(5)	gua(6)	mut(7)	nuo(4)	pps(6)	trp(7)	1
NCTC13619	ERS666354	ERR902068	P. aeruginosa	251889	636564468	253	acs(4)	aro(4)	gua(16)	mut(12)	nuo(1)	pps(6)	trp(3)	146	73000	253	aro(4)	mut(12)*	pps(6)	gua(16)*	acs(4)	nuo(1)*	trp(3)*
NCTC13620	ERS666355	ERR902069	P. aeruginosa	226567	653269858	17	acs(11)	aro(5)	gua(1)	mut(7)	nuo(9)	pps(4)	trp(7)	117	42800	17	aro(5)*	mut(7)	pps(4)	gua(1)*	acs(11)*	nuo(9)*	trp(7)*
NCTC13621	ERS666356	ERR926631	P. aeruginosa	201208	615962530	395	acs(6)	aro(5)	gua(1)	mut(1)	nuo(1)	pps(12)	trp(1)	258	99400	395	aro(5)	mut(1)*	pps(12)*	gua(1)	acs(6)	nuo(1)	trp(1)*
NCTC13626	ERS659566	ERR879381	S. aureus	97532	478716423	239	arcC(2)	aroE(3)	glpF(1)	gmk(1)	pta(4)	tpi(4)	yqiL(3)	80	8200	239	glpF(1)	arcC(2)*	gmk(1)*	pta(4)*	aroE(3)	tpi(4)	yqiL(3)*
NCTC13629	ERS538536	ERR731668	Yersinia	164185	513063001	18	aarF(6)	dfp(2)	galR(3)	glnS(3)	hemA(2)	rfaE(3)	speA(4)	42	19500	18	dfp(2)*	speA(4)*	galR(3)*	hemA(2)*	aarF(6)	rfaE(3)*	glnS(3)*
NCTC13635	ERS538538	ERR731670	K. pneumoniae	95991	300075548	86	gapA(9)	infB(4)	mdh(2)	pgi(1)	phoE(1)	rpoB(1)	tonB(27)	65	34200	86	mdh(2)*	rpoB(1)*	infB(4)*	gapA(9)*	pgi(1)*	phoE(1)*	tonB(27)*
NCTC13639	ERS538539	ERR731671	C. freundii	162725	604298488	112	aspC(26)	clpX(5)	fadD(69)	mdh(15)	arcA(5)	dnaG(54)	lysP(17)	37	17500	112	mdh(15)*	arcA(5)*	dnaG(54)*	clpX(5)*	aspC(26)*	fadD(69)*	lysP(17)*
NCTC13647	ERS605486	ERR841677	V. vulnificus	361721	884968236	3	glp(2)	gyrB(2)	mdh(1)	metG(2)	purM(1)	dtdS(10)	lysA(1)pntA(2)pyrC(4)tnaA(9)	71	35500	3	mdh(1)*	gyrB(2)	dtdS(10)	lysA(1)	tnaA(9)*	purM(1)*	pntA(2) glp(2)* pyrC(4)* metG(2)*
NCTC13671	ERS1106928	ERR1466814	K. pneumoniae	180028	903831577	82	gapA(2)	infB(6)	mdh(1)	pgi(1)	phoE(4)	rpoB(1)	tonB(33)	62	14800	82	mdh(1)*	rpoB(1)*	infB(6)*	gapA(2)*	pgi(1)*	phoE(4)*	tonB(33)*
NCTC13673	ERS1106930	ERR1456751	K. pneumoniae	138161	596200812	82	gapA(2)	infB(6)	mdh(1)	pgi(1)	phoE(4)	rpoB(1)	tonB(33)	57	22000	82	mdh(1)*	rpoB(1)*	infB(6)*	gapA(2)*	pgi(1)*	phoE(4)*	tonB(33)*
NCTC13676	ERS1106938	ERR1466807	K. pneumoniae	172324	816106838	82	gapA(2)	infB(6)	mdh(1)	pgi(1)	phoE(4)	rpoB(1)	tonB(33)	58	15800	82	mdh(1)*	rpoB(1)*	infB(6)*	gapA(2)*	pgi(1)*	phoE(4)*	tonB(33)*
NCTC13684	ERS1106945	ERR1466817	K. pneumoniae	145846	693627396	82	gapA(2)	infB(6)	mdh(1)	pgi(1)	phoE(4)	rpoB(1)	tonB(33)	48	11200	82	mdh(1)*	rpoB(1)	infB(6)*	gapA(2)*	pgi(1)	phoE(4)*	tonB(33)*
NCTC13688	ERS1106946	ERR1466818	K. pneumoniae	202723	806696274	90	gapA(10)	infB(6)	mdh(1)	pgi(9)	phoE(12)	rpoB(4)	tonB(29)	42	8800	90	mdh(1)*	rpoB(4)*	infB(6)*	gapA(10)*	pgi(9)*	phoE(12)*	tonB(29)*
NCTC13694	ERS1058921	ERR1397208	K. pneumoniae	184705	586758627	82	gapA(2)	infB(6)	mdh(1)	pgi(1)	phoE(4)	rpoB(1)	tonB(33)	58	24400	82	mdh(1)*	rpoB(1)	infB(6)*	gapA(2)	pgi(1)*	phoE(4)*	tonB(33)*
NCTC13695	ERS1066629	ERR1407360	K. pneumoniae	129930	616369253	3	gapA(5)	infB(5)	mdh(1)	pgi(1)	phoE(9)	rpoB(6)	tonB(11)	24	4400	3	mdh(1)	rpoB(6)*	infB(5)*	gapA(5)*	pgi(1)*	phoE(9)*	tonB(11)*
NCTC13696	ERS1066630	ERR1407361	K. pneumoniae	272874	1016728351	82	gapA(2)	infB(6)	mdh(1)	pgi(1)	phoE(4)	rpoB(1)	tonB(33)	52	18200	82	mdh(1)*	rpoB(1)*	infB(6)*	gapA(2)*	pgi(1)*	phoE(4)	tonB(33)
NCTC13697	ERS1054586	ERR1377182	K. pneumoniae	321290	973653851	82	gapA(2)	infB(6)	mdh(1)	pgi(1)	phoE(4)	rpoB(1)	tonB(33)	65	13800	82	mdh(1)	rpoB(1)*	infB(6)*	gapA(2)*	pgi(1)*	phoE(4)*	tonB(33)*
NCTC13705	ERS1003589	ERR1305746	E. faecalis	362779	1010499339	19	gdh(1)	gyd(2)	pstS(12)	gki(8)	aroE(1)	xpt(6)	yqiL(1)	38	19200	19	xpt(6)*	gdh(1)	gki(8)*	pstS(12)*	aroE(1)*	gyd(2)*	yqiL(1)*
NCTC13711	ERS1031243	ERR1351127	S. aureus	422261	1330645373	1850	arcC(36)	aroE(273)	glpF(43)	gmk(34)	pta(39)	tpi(52)	yqiL(49)	61	7800	1850	glpF(43)*	arcC(36)*	gmk(34)*	pta(39)*	aroE(273)	tpi(52)*	yqiL(49)*
NCTC13712	ERS1031244	ERR1351128	S. aureus	211673	884006704	2022	arcC(206)	aroE(294)	glpF(242)	gmk(142)	pta(195)	tpi(202)	yqiL(228)	38	2000	2022	glpF(242)*	arcC(206)*	gmk(142)*	pta(195)*	aroE(294)*	tpi(202)*	yqiL(228)*
NCTC13715	ERS1110714	ERR1475870	P. aeruginosa	361068	989411802	773	acs(5)	aro(4)	gua(5)	mut(5)	nuo(5)	pps(7)	trp(8)	115	36400	773	aro(4)*	mut(5)	pps(7)*	gua(5)*	acs(5)*	nuo(5)*	trp(8)
NCTC13717	ERS1117683	ERR1475887	P. aeruginosa	51909	238277390	233	acs(16)	aro(5)	gua(30)	mut(11)	nuo(4)	pps(31)	trp(41)			629	acs(1)	aro(5)	gua(30)	mut(11)	nuo(4)	pps(31)	trp(41)	1
NCTC13719	ERS1106926	ERR1456749	P. aeruginosa	192149	906383148	357	acs(2)	aro(4)	gua(5)	mut(3)	nuo(1)	pps(6)	trp(11)	87	18400	357	aro(4)*	mut(3)*	pps(6)*	gua(5)*	acs(2)*	nuo(1)*	trp(11)*
NCTC13742	ERS1058928	ERR1407346	S. pyogenes	541998	1280723544	63	gki(13)	gtr(6)	murI(2)	mutS(3)	recP(23)	xpt(3)	yqiL(11)	63	14400	63	xpt(3)*	mutS(3)*	gtr(6)*	gki(13)*	murI(2)*	recP(23)*	yqiL(11)*
NCTC13743	ERS1066623	ERR1407355	S. pyogenes	358177	1003503487	89	gki(24)	gtr(2)	murI(3)	mutS(5)	recP(1)	xpt(3)	yqiL(1)	47	5800	89	xpt(3)*	mutS(5)*	gtr(2)*	gki(24)*	murI(3)*	recP(1)*	yqiL(1)*
NCTC13745	ERS1110730	ERR1475884	S. pyogenes	239714	1093634787	101	gki(16)	gtr(2)	murI(8)	mutS(3)	recP(1)	xpt(13)	yqiL(3)	43	3000	101	xpt(13)*	mutS(3)	gtr(2)	gki(16)*	murI(8)*	recP(1)*	yqiL(3)*
NCTC13746	ERS1092507	ERR1432650	C. difficile	473998	1173938977	8	adk(1)	atpA(1)	dxr(2)	glyA(6)	recA(1)	sodA(5)	tpi(1)	53	22500	8	dxr(2)*	recA(1)*	tpi(1)*	glyA(6)*	sodA(5)*	adk(1)*	atpA(1)*
NCTC13747	ERS1092508	ERR1432651	C. difficile	426772	1317600047	14	adk(1)	atpA(1)	dxr(2)	glyA(1)	recA(5)	sodA(5)	tpi(3)	47	13500	14	dxr(2)*	recA(5)*	tpi(3)*	glyA(1)*	sodA(5)*	adk(1)*	atpA(1)*
NCTC13748	ERS1092510	ERR1447027	C. difficile	263861	776569671	10	adk(2)	atpA(1)	dxr(2)	glyA(1)	recA(1)	sodA(3)	tpi(1)	80	46500	10	dxr(2)	recA(1)	tpi(1)*	glyA(1)	sodA(3)*	adk(2)	atpA(1)*
NCTC13749	ERS1092511	ERR1447028	C. difficile	309070	905106535	35	adk(2)	atpA(5)	dxr(8)	glyA(1)	recA(1)	sodA(3)	tpi(6)	53	20500	35	dxr(8)	recA(1)*	tpi(6)*	glyA(1)*	sodA(3)	adk(2)*	atpA(5)*
NCTC13758	ERS1066616	ERR1407349	S. aureus	288282	1059763347	8	arcC(3)	aroE(3)	glpF(1)	gmk(1)	pta(4)	tpi(4)	yqiL(3)	72	9400	8	glpF(1)*	arcC(3)*	gmk(1)*	pta(4)*	aroE(3)*	tpi(4)*	yqiL(3)*
NCTC13762	ERS1066625	ERR1407356	S. dysgalactiae	225543	697782995	264	gki(3)	gtr(2)	murI(1)	mutS(32)	recP(44)	xpt(1)	atoB(3)	42	17400	264	xpt(1)	mutS(32)	gtr(2)	atoB(3)*	gki(3)*	murI(1)*	recP(44)*
NCTC13763	ERS1066626	ERR1407357	E. faecalis	374952	1051500512	19	gdh(1)	gyd(2)	pstS(12)	gki(8)	aroE(1)	xpt(6)	yqiL(1)	27	7200	19	xpt(6)*	gdh(1)*	gki(8)*	pstS(12)*	aroE(1)	gyd(2)*	yqiL(1)*
NCTC13773	ERS1068199	ERR1417246	S. gallolyticus	368574	1116824109	1	aroE(1)	glgB(1)	nifS(1)	p20(1)	tkt(1)	trpD(1)	uvrA(1)	37	9000	1	tkt(1)	glgB(1)*	p20(1)*	uvrA(1)*	aroE(1)*	nifS(1)*	trpD(1)*
NCTC13779	ERS1110731	ERR1475885	E. faecalis	452908	1265066904	6	gdh(12)	gyd(7)	pstS(3)	gki(7)	aroE(6)	xpt(1)	yqiL(5)	44	22000	6	xpt(1)	gdh(12)*	gki(7)*	pstS(3)*	aroE(6)*	gyd(7)*	yqiL(5)*
NCTC1803	ERS1031245	ERR1351129	S. aureus	182958	744208112	133	arcC(6)	aroE(66)	glpF(46)	gmk(2)	pta(7)	tpi(50)	yqiL(18)	46	4600	133	glpF(46)*	arcC(6)*	gmk(2)*	pta(7)*	aroE(66)*	tpi(50)*	yqiL(18)*
NCTC1936	ERS736957	ERR980636	K. pneumoniae	269781	974545473	67	gapA(2)	infB(1)	mdh(9)	pgi(1)	phoE(15)	rpoB(5)	tonB(28)	51	7400	67	mdh(9)*	rpoB(5)*	infB(1)*	gapA(2)*	pgi(1)	phoE(15)*	tonB(28)*
NCTC204	ERS836403	ERR1140973	K. pneumoniae	48847	238937107	3	gapA(5)	infB(5)	mdh(1)	pgi(1)	phoE(9)	rpoB(6)	tonB(11)	46	10800	3	mdh(1)*	rpoB(6)*	infB(5)*	gapA(5)	pgi(1)*	phoE(9)	tonB(11)*
NCTC2218	ERS846867	ERR1173487	S. pyogenes	310972	944004139	28	gki(4)	gtr(3)	murI(4)	mutS(4)	recP(4)	xpt(2)	yqiL(4)	44	9000	28	xpt(2)	mutS(4)*	gtr(3)*	gki(4)*	murI(4)*	recP(4)	yqiL(4)*
NCTC2366	ERS956177	ERR1246946	S. pyogenes	414733	1201446079	55	gki(11)	gtr(9)	murI(1)	mutS(9)	recP(2)	xpt(3)	yqiL(4)	35	5000	55	xpt(3)	mutS(9)*	gtr(9)*	gki(11)*	murI(1)	recP(2)*	yqiL(4)
NCTC2599	ERS980037	ERR1274832	B. cereus	437114	1275633777	4	glp(13)	gmk(8)	ilv(8)	pta(11)	pur(11)	pyc(12)	tpi(7)	94	53000	4	pur(11)*	ilv(8)*	gmk(8)	pta(11)*	glp(13)*	pyc(12)*	tpi(7)
NCTC2705	ERS1066618	ERR1407367	E. faecalis	517639	1290317648	40	gdh(3)	gyd(6)	pstS(23)	gki(12)	aroE(9)	xpt(10)	yqiL(7)	52	31600	40	xpt(10)	gdh(3)*	gki(12)	pstS(23)	aroE(9)	gyd(6)*	yqiL(7)*
NCTC3046	ERS743092	ERR987663	S. enterica	141805	671243743	11	aroC(5)	dnaN(2)	hemD(3)	hisD(7)	purE(6)	sucA(6)	thrA(11)	85	11400	11	hisD(7)*	dnaN(2)*	hemD(3)*	purE(6)*	sucA(6)	thrA(11)*	aroC(5)*
NCTC3279	ERS980031	ERR1274827	K. pneumoniae	298441	1041009716	65	gapA(2)	infB(1)	mdh(2)	pgi(1)	phoE(10)	rpoB(4)	tonB(13)	116	33800	65	mdh(2)*	rpoB(4)*	infB(1)	gapA(2)*	pgi(1)	phoE(10)*	tonB(13)
NCTC3571	ERS1037092	ERR1354169	Y. pseudotuberculosis	268201	917106657	16	adk(4)	argA(2)	aroA(10)	glnA(2)	thrA(2)	tmk(5)	trpE(1)	57	21500	16	argA(2)*	tmk(5)*	aroA(10)*	trpE(1)*	glnA(2)	thrA(2)*	adk(4)*
NCTC3750	ERS811726	ERR1124224	S. aureus	351059	1187869934	121	arcC(6)	aroE(5)	glpF(6)	gmk(2)	pta(7)	tpi(14)	yqiL(5)	76	12200	121	glpF(6)*	arcC(6)	gmk(2)*	pta(7)*	aroE(5)*	tpi(14)*	yqiL(5)*
NCTC4001	ERS901509	ERR1210822	S. pyogenes	672932	1520295013	160	gki(10)	gtr(2)	murI(7)	mutS(27)	recP(5)	xpt(37)	yqiL(4)	46	15000	160	xpt(37)	mutS(27)*	gtr(2)*	gki(10)	murI(7)*	recP(5)*	yqiL(4)*
NCTC4136	ERS825154	ERR1140955	S. aureus	416634	1360424043	8	arcC(3)	aroE(3)	glpF(1)	gmk(1)	pta(4)	tpi(4)	yqiL(3)	107	15200	3341	glpF(1)	arcC(377)	gmk(1)	pta(4)	aroE(3)	tpi(4)	yqiL(3)
NCTC4137	ERS811728	ERR1124226	S. aureus	291473	959209981	464	arcC(3)	aroE(1)	glpF(1)	gmk(1)	pta(29)	tpi(5)	yqiL(3)	143	26200	464	glpF(1)*	arcC(3)	gmk(1)*	pta(29)	aroE(1)	tpi(5)*	yqiL(3)
NCTC4163	ERS825155	ERR1140956	S. aureus	125523	584439661	464	arcC(3)	aroE(1)	glpF(1)	gmk(1)	pta(29)	tpi(5)	yqiL(3)	115	13200	464	glpF(1)	arcC(3)	gmk(1)	pta(29)*	aroE(1)*	tpi(5)	yqiL(3)
NCTC4174	ERS970064	ERR1254183	E. coli	297049	1074005414	1791	adk(1)	fumC(4)	gyrB(44)	icd(9)	mdh(11)	purA(8)	recA(7)	152	27600	1791	mdh(11)*	gyrB(44)*	purA(8)*	recA(7)*	icd(9)*	fumC(4)	adk(1)*
NCTC4670	ERS1037082	ERR1354159	S. dysgalactiae	415757	1324468037	299	gki(40)	gtr(43)	murI(35)	mutS(34)	recP(48)	xpt(66)	atoB(40)	38	7200	299	xpt(66)*	mutS(34)*	gtr(43)*	atoB(40)*	gki(40)*	murI(35)*	recP(48)*
NCTC4671	ERS846869	ERR1173489	S. dysgalactiae	141738	561620307	298	gki(39)	gtr(43)	murI(35)	mutS(33)	recP(47)	xpt(64)	atoB(39)	17	2600	298	xpt(64)*	mutS(33)*	gtr(43)*	atoB(39)*	gki(39)	murI(35)*	recP(47)*
NCTC4675	ERS879588	ERR1210802	S. zooepidemicus	313866	966993653	39	arcC(19)	nrdE(17)	proS(17)	spi(2)	tdk(1)	tpi(10)	yqiL(28)	37	8500	39	proS(17)*	tdk(1)*	arcC(19)*	nrdE(17)	tpi(10)*	yqiL(28)*	spi(2)*
NCTC5051	ERS812516	ERR1046594	K. pneumoniae	172519	592905471	91	gapA(10)	infB(6)	mdh(1)	pgi(9)	phoE(12)	rpoB(4)	tonB(9)	40	7200	91	mdh(1)*	rpoB(4)*	infB(6)*	gapA(10)*	pgi(9)*	phoE(12)*	tonB(9)*
NCTC5052	ERS739094	ERR985349	K. pneumoniae	134888	714277390	91	gapA(10)	infB(6)	mdh(1)	pgi(9)	phoE(12)	rpoB(4)	tonB(9)	51	7200	91	mdh(1)*	rpoB(4)*	infB(6)*	gapA(10)*	pgi(9)*	phoE(12)	tonB(9)*
NCTC5054	ERS739095	ERR985350	K. pneumoniae	117284	646349214	82	gapA(2)	infB(6)	mdh(1)	pgi(1)	phoE(4)	rpoB(1)	tonB(33)	106	23400	82	mdh(1)*	rpoB(1)*	infB(6)*	gapA(2)	pgi(1)*	phoE(4)	tonB(33)
NCTC5056	ERS739096	ERR985351	K. pneumoniae	145710	733983219	3	gapA(5)	infB(5)	mdh(1)	pgi(1)	phoE(9)	rpoB(6)	tonB(11)	84	18200	3	mdh(1)*	rpoB(6)*	infB(5)*	gapA(5)*	pgi(1)*	phoE(9)	tonB(11)*
NCTC5057	ERS812517	ERR1046595	K. pneumoniae	158544	722720102	82	gapA(2)	infB(6)	mdh(1)	pgi(1)	phoE(4)	rpoB(1)	tonB(33)	43	5800	82	mdh(1)*	rpoB(1)*	infB(6)*	gapA(2)*	pgi(1)*	phoE(4)*	tonB(33)*
NCTC5370	ERS849583	ERR1173495	S. dysgalactiae	111999	522738043	3	gki(5)	gtr(3)	murI(4)	mutS(1)	recP(6)	xpt(2)	atoB(1)	18	4400	3	xpt(2)*	mutS(1)*	gtr(3)*	atoB(1)*	gki(5)*	murI(4)*	recP(6)
NCTC5371	ERS956187	ERR1254176	S. dysgalactiae	359603	1294403241	49	gki(3)	gtr(2)	murI(3)	mutS(1)	recP(5)	xpt(5)	atoB(2)	29	4600	49	xpt(5)*	mutS(1)*	gtr(2)*	atoB(2)*	gki(3)*	murI(3)*	recP(5)*
NCTC5655	ERS806208	ERR1100790	S. aureus	135657	580829632	30	arcC(2)	aroE(2)	glpF(2)	gmk(2)	pta(6)	tpi(3)	yqiL(2)	321	50200	30	glpF(2)	arcC(2)	gmk(2)	pta(6)	aroE(2)	tpi(3)	yqiL(2)
NCTC5656	ERS825156	ERR1140957	S. aureus	126295	607148478	30	arcC(2)	aroE(2)	glpF(2)	gmk(2)	pta(6)	tpi(3)	yqiL(2)	74	7000	30	glpF(2)*	arcC(2)*	gmk(2)*	pta(6)*	aroE(2)*	tpi(3)	yqiL(2)*
NCTC5658	ERS836414	ERR1156413	S. aureus	262551	1243346756	464	arcC(3)	aroE(1)	glpF(1)	gmk(1)	pta(29)	tpi(5)	yqiL(3)	71	7200	464	glpF(1)*	arcC(3)	gmk(1)*	pta(29)*	aroE(1)*	tpi(5)*	yqiL(3)*
NCTC5660	ERS806210	ERR1100792	S. aureus	41589	234769649	705	arcC(6)	aroE(72)	glpF(50)	gmk(43)	pta(49)	tpi(67)	yqiL(59)	126	10400	705	glpF(50)	arcC(6)	gmk(43)*	pta(49)*	aroE(72)*	tpi(67)	yqiL(59)*
NCTC5663	ERS811729	ERR1124227	S. aureus	359127	1294601973	350	arcC(6)	aroE(79)	glpF(51)	gmk(47)	pta(7)	tpi(70)	yqiL(61)	96	11000	350	glpF(51)*	arcC(6)*	gmk(47)*	pta(7)*	aroE(79)	tpi(70)*	yqiL(61)*
NCTC5664	ERS806211	ERR1100793	S. aureus	21657	118176077	350	arcC(6)	aroE(79)	glpF(51)	gmk(47)	pta(7)	tpi(70)	yqiL(61)	67	6600	350	glpF(51)*	arcC(6)	gmk(47)*	pta(7)	aroE(79)*	tpi(70)*	yqiL(61)*
NCTC5706	ERS764442	ERR1016540	S. enterica	95344	552343186	42	aroC(20)	dnaN(4)	hemD(23)	hisD(14)	purE(16)	sucA(19)	thrA(18)	65	5400	42	hisD(14)*	dnaN(4)*	hemD(23)*	purE(16)*	sucA(19)*	thrA(18)*	aroC(20)*
NCTC5717	ERS647579	ERR772463	S. enterica	146995	697534799	15	aroC(2)	dnaN(7)	hemD(9)	hisD(9)	purE(5)	sucA(9)	thrA(12)	101	15800	15	hisD(9)*	dnaN(7)*	hemD(9)*	purE(5)*	sucA(9)*	thrA(12)*	aroC(2)*
NCTC5741	ERS743093	ERR987664	S. enterica	223824	928155544	26	aroC(14)	dnaN(13)	hemD(18)	hisD(12)	purE(14)	sucA(18)	thrA(1)	136	19400	26	hisD(12)*	dnaN(13)*	hemD(18)	purE(14)*	sucA(18)	thrA(1)	aroC(14)
NCTC5742	ERS647567	ERR772451	S. enterica	42325	146454876	16	aroC(6)	dnaN(7)	hemD(10)	hisD(10)	purE(8)	sucA(10)	thrA(14)	85	14600	16	hisD(10)*	dnaN(7)*	hemD(10)*	purE(8)*	sucA(10)*	thrA(14)*	aroC(6)*
NCTC5743	ERS743094	ERR987665	S. enterica	239837	941577529	320	aroC(13)	dnaN(63)	hemD(25)	hisD(72)	purE(59)	sucA(118)	thrA(63)	98	16600	320	hisD(72)	dnaN(63)	hemD(25)*	purE(59)*	sucA(118)*	thrA(63)*	aroC(13)*
NCTC5750	ERS764443	ERR1025266	S. enterica	116593	544064513	22	aroC(12)	dnaN(2)	hemD(15)	hisD(14)	purE(11)	sucA(14)	thrA(16)	145	20600	22	hisD(14)*	dnaN(2)*	hemD(15)*	purE(11)*	sucA(14)*	thrA(16)	aroC(12)*
NCTC5793	ERS647572	ERR772456	S. enterica	69320	327856855	592	aroC(189)	dnaN(70)	hemD(68)	hisD(132)	purE(175)	sucA(9)	thrA(172)	116	22400	592	hisD(132)*	dnaN(70)*	hemD(68)*	purE(175)*	sucA(9)*	thrA(172)*	aroC(189)*
NCTC5934	ERS659568	ERR879383	E. coli	200410	622037982	5204	adk(64)	fumC(11)	gyrB(5)	icd(8)	mdh(7)	purA(8)	recA(335)	145	37000	5204	mdh(7)*	gyrB(5)	purA(8)	recA(335)*	icd(8)*	fumC(11)	adk(64)*
NCTC6024	ERS513130	ERR663940	S. enterica	52724	195563471	126	aroC(11)	dnaN(10)	hemD(25)	hisD(13)	purE(10)	sucA(35)	thrA(4)	102	14600	126	hisD(13)*	dnaN(10)*	hemD(25)*	purE(10)*	sucA(35)*	thrA(4)	aroC(11)*
NCTC6086	ERS647573	ERR772457	S. enterica	108898	467653381	1237	aroC(315)	dnaN(293)	hemD(68)	hisD(365)	purE(324)	sucA(9)	thrA(293)	102	15600	1237	hisD(365)	dnaN(293)*	hemD(68)*	purE(324)*	sucA(9)*	thrA(293)*	aroC(315)*
NCTC6131	ERS806212	ERR1173472	S. aureus	34164	169411156	395	arcC(10)	aroE(47)	glpF(8)	gmk(26)	pta(26)	tpi(32)	yqiL(2)	42	4000	395	glpF(8)*	arcC(10)*	gmk(26)*	pta(26)*	aroE(47)*	tpi(32)*	yqiL(2)*
NCTC6133	ERS806214	ERR1109312	S. aureus	49348	195936336	121	arcC(6)	aroE(5)	glpF(6)	gmk(2)	pta(7)	tpi(14)	yqiL(5)	94	12800	121	glpF(6)*	arcC(6)	gmk(2)*	pta(7)	aroE(5)*	tpi(14)*	yqiL(5)
NCTC6134	ERS806215	ERR1109313	S. aureus	143405	424294673	25	arcC(4)	aroE(1)	glpF(4)	gmk(1)	pta(5)	tpi(5)	yqiL(4)	51	7800	25	glpF(4)*	arcC(4)*	gmk(1)	pta(5)	aroE(1)*	tpi(5)*	yqiL(4)
NCTC6136	ERS811731	ERR1124229	S. aureus	286662	1037118039	9	arcC(3)	aroE(3)	glpF(1)	gmk(1)	pta(1)	tpi(1)	yqiL(10)	131	25400	9	glpF(1)*	arcC(3)	gmk(1)	pta(1)	aroE(3)	tpi(1)	yqiL(10)
NCTC6385	ERS647574	ERR772458	S. enterica	60848	109166584	2157	aroC(444)	dnaN(179)	hemD(21)	hisD(12)	purE(38)	sucA(19)	thrA(515)	201	59200	2157	hisD(12)*	dnaN(179)*	hemD(21)*	purE(38)*	sucA(19)*	thrA(515)*	aroC(444)*
NCTC6403	ERS956188	ERR1254177	S. dysgalactiae	311045	1068971174	254	gki(30)	gtr(13)	murI(6)	mutS(30)	recP(12)	xpt(13)	atoB(30)	36	15000	254	xpt(13)*	mutS(30)	gtr(13)*	atoB(30)*	gki(30)*	murI(6)*	recP(12)*
NCTC6407	ERS849586	ERR1193261	S. dysgalactiae	218212	965971620	1	gki(10)	gtr(6)	murI(6)	mutS(6)	recP(12)	xpt(13)	atoB(8)	30	5200	1	xpt(13)*	mutS(6)*	gtr(6)*	atoB(8)*	gki(10)*	murI(6)*	recP(12)*
NCTC6482	ERS743095	ERR987666	S. enterica	86955	304116121	226	aroC(84)	dnaN(76)	hemD(38)	hisD(16)	purE(12)	sucA(13)	thrA(4)	82	12200	226	hisD(16)*	dnaN(76)*	hemD(38)*	purE(12)*	sucA(13)*	thrA(4)*	aroC(84)*
NCTC6507	ERS807415	ERR1109317	S. aureus	135240	661003136	10	arcC(8)	aroE(7)	glpF(6)	gmk(2)	pta(9)	tpi(9)	yqiL(7)	47	3400	10	glpF(6)*	arcC(8)*	gmk(2)*	pta(9)*	aroE(7)*	tpi(9)*	yqiL(7)*
NCTC6513	ERS819823	ERR1140944	S. epidermidis	301489	1281629406	656	arcC(64)	aroE(1)	gtr(54)	mutS(2)	pyrR(2)	tpiA(16)	yqiL(29)	51	6000	656	tpiA(16)*	mutS(2)*	gtr(54)*	pyrR(2)*	arcC(64)*	aroE(1)*	yqiL(29)*
NCTC6571	ERS798862	ERR1100774	S. aureus	311070	1228122316	30	arcC(2)	aroE(2)	glpF(2)	gmk(2)	pta(6)	tpi(3)	yqiL(2)	84	8400	30	glpF(2)*	arcC(2)	gmk(2)*	pta(6)	aroE(2)*	tpi(3)	yqiL(2)
NCTC6754	ERS647571	ERR772455	S. enterica	60049	238911300	2015	aroC(5)	dnaN(14)	hemD(18)	hisD(561)	purE(36)	sucA(12)	thrA(12)	51	8800	2015	hisD(561)*	dnaN(14)*	hemD(18)*	purE(36)*	sucA(12)*	thrA(12)*	aroC(5)*
NCTC6759	ERS513132	ERR663942	S. enterica	54996	193778445	2204	aroC(13)	dnaN(426)	hemD(391)	hisD(607)	purE(5)	sucA(132)	thrA(161)	264	13000	2204	hisD(607)*	dnaN(426)*	hemD(391)*	purE(5)*	sucA(132)*	thrA(161)*	aroC(13)*
NCTC6802	ERS647575	ERR772460	S. enterica	191118	469194426	2586	aroC(2)	dnaN(15)	hemD(21)	hisD(138)	purE(130)	sucA(19)	thrA(12)	91	17000	2586	hisD(138)*	dnaN(15)*	hemD(21)*	purE(130)	sucA(19)*	thrA(12)*	aroC(2)*
NCTC6966	ERS798863	ERR1100775	S. aureus	94639	494007443	890	arcC(18)	aroE(33)	glpF(45)	gmk(18)	pta(109)	tpi(14)	yqiL(2)	94	8200	890	glpF(45)*	arcC(18)*	gmk(18)*	pta(109)*	aroE(33)*	tpi(14)*	yqiL(2)*
NCTC7022	ERS849587	ERR1193262	S. zooepidemicus	194897	873560655	219	arcC(1)	nrdE(11)	proS(20)	spi(4)	tdk(24)	tpi(16)	yqiL(3)	31	3500	219	proS(20)*	tdk(24)*	arcC(1)*	nrdE(11)*	tpi(16)*	yqiL(3)*	spi(4)*
NCTC7023	ERS879590	ERR1210803	S. zooepidemicus	256590	710786171	219	arcC(1)	nrdE(11)	proS(20)	spi(4)	tdk(24)	tpi(16)	yqiL(3)	25	6000	219	proS(20)*	tdk(24)*	arcC(1)*	nrdE(11)*	tpi(16)*	yqiL(3)*	spi(4)*
NCTC7121	ERS798864	ERR1100776	S. aureus	128692	560420766	97	arcC(3)	aroE(1)	glpF(1)	gmk(1)	pta(1)	tpi(5)	yqiL(3)	79	11600	97	glpF(1)	arcC(3)	gmk(1)*	pta(1)*	aroE(1)	tpi(5)*	yqiL(3)*
NCTC7136	ERS1117686	ERR1517152	S. dysgalactiae	219488	784683371	183	gki(3)	gtr(3)	murI(2)	mutS(8)	recP(9)	xpt(8)	atoB(2)	28	4800	183	xpt(8)	mutS(8)*	gtr(3)*	atoB(2)*	gki(3)*	murI(2)*	recP(9)*
NCTC7152	ERS685290	ERR910536	E. coli	164057	566969391	399	adk(6)	fumC(4)	gyrB(1)	icd(95)	mdh(69)	purA(8)	recA(20)	118	28600	399	mdh(69)*	gyrB(1)*	purA(8)*	recA(20)*	icd(95)*	fumC(4)	adk(6)*
NCTC7304	ERS500982	ERR657667	S. enterica	69294	263500645	2691	aroC(56)	dnaN(25)	hemD(29)	hisD(83)	purE(79)	sucA(26)	thrA(79)	146	8800	2691	hisD(83)*	dnaN(25)*	hemD(29)*	purE(79)*	sucA(26)*	thrA(79)*	aroC(56)*
NCTC7306	ERS500983	ERR660556	S. enterica	32160	135795071	3711	aroC(56)	dnaN(25)	hemD(28)	hisD(24)	purE(237)	sucA(86)	thrA(78)	42	4200	3711	hisD(24)*	dnaN(25)*	hemD(28)*	purE(237)*	sucA(86)*	thrA(78)*	aroC(56)*
NCTC7349	ERS659569	ERR879384	S. enterica	185294	584454058	876	aroC(33)	dnaN(26)	hemD(159)	hisD(144)	purE(21)	sucA(87)	thrA(28)	113	19200	876	hisD(144)*	dnaN(26)*	hemD(159)*	purE(21)*	sucA(87)*	thrA(28)*	aroC(33)
NCTC7360	ERS685291	ERR910537	E. coli	205494	553999851	10	adk(10)	fumC(11)	gyrB(4)	icd(8)	mdh(8)	purA(8)	recA(2)	180	39800	10	mdh(8)*	gyrB(4)*	purA(8)*	recA(2)*	icd(8)*	fumC(11)*	adk(10)*
NCTC7361	ERS807421	ERR1109323	S. aureus	353964	1303445957	30	arcC(2)	aroE(2)	glpF(2)	gmk(2)	pta(6)	tpi(3)	yqiL(2)	99	9800	30	glpF(2)	arcC(2)*	gmk(2)*	pta(6)*	aroE(2)*	tpi(3)*	yqiL(2)
NCTC7362	ERS744793	ERR999913	E. coli	261620	1051836117	1079	adk(6)	fumC(19)	gyrB(14)	icd(16)	mdh(11)	purA(12)	recA(2)	121	15800	1079	mdh(11)*	gyrB(14)	purA(12)	recA(2)*	icd(16)	fumC(19)*	adk(6)*
NCTC7364	ERS686705	ERR910548	A. baumannii	142610	670098143	494	Pas_cpn60(3)	Pas_fusA(3)	Pas_gltA(2)	Pas_pyrG(5)	Pas_recA(4)	Pas_rplB(1)	Pas_rpoB(4)	37	8000	494	Pas_cpn60(3)*	Pas_gltA(2)	Pas_rpoB(4)*	Pas_recA(4)*	Pas_pyrG(5)*	Pas_rplB(1)*	Pas_fusA(3)*
NCTC7414	ERS811732	ERR1124230	S. aureus	196502	734987897	121	arcC(6)	aroE(5)	glpF(6)	gmk(2)	pta(7)	tpi(14)	yqiL(5)	84	10400	121	glpF(6)*	arcC(6)	gmk(2)*	pta(7)*	aroE(5)*	tpi(14)	yqiL(5)*
NCTC7415	ERS811733	ERR1124231	S. aureus	323459	1202473737	5	arcC(1)	aroE(4)	glpF(1)	gmk(4)	pta(12)	tpi(1)	yqiL(10)	76	8200	5	glpF(1)	arcC(1)*	gmk(4)*	pta(12)*	aroE(4)*	tpi(1)*	yqiL(10)
NCTC7427	ERS747594	ERR999928	K. pneumoniae	366678	1136119604	86	gapA(9)	infB(4)	mdh(2)	pgi(1)	phoE(1)	rpoB(1)	tonB(27)	104	30800	86	mdh(2)*	rpoB(1)	infB(4)*	gapA(9)	pgi(1)*	phoE(1)	tonB(27)*
NCTC7428	ERS811736	ERR1124233	S. aureus	498710	1359922410	705	arcC(6)	aroE(72)	glpF(50)	gmk(43)	pta(49)	tpi(67)	yqiL(59)	95	21600	705	glpF(50)*	arcC(6)	gmk(43)*	pta(49)*	aroE(72)	tpi(67)	yqiL(59)*
NCTC7445	ERS811737	ERR1124234	S. aureus	320353	1101241705	30	arcC(2)	aroE(2)	glpF(2)	gmk(2)	pta(6)	tpi(3)	yqiL(2)			ND	arcC(162)	aroE(2)	glpF(2)	gmk(2)	pta(6)	tpi(3)	yqiL(2)	1
NCTC7446	ERS811738	ERR1124235	S. aureus	192986	737200422	30	arcC(2)	aroE(2)	glpF(2)	gmk(2)	pta(6)	tpi(3)	yqiL(2)	122	16000	30	glpF(2)*	arcC(2)	gmk(2)*	pta(6)*	aroE(2)	tpi(3)*	yqiL(2)*
NCTC7447	ERS636087	ERR768079	S. aureus	115146	535073907	464	arcC(3)	aroE(1)	glpF(1)	gmk(1)	pta(29)	tpi(5)	yqiL(3)			ND	arcC(377)	aroE(666)	glpF(1)	gmk(1)	pta(29)	tpi(5)	yqiL(3)	1
NCTC7466	ERS1022033	ERR1351116	S. pneumoniae	301332	1019630078	595	aroE(7)	gdh(5)	gki(1)	recP(1)	spi(10)	xpt(7)	ddl(15)	95	13500	595	xpt(7)*	gdh(5)	gki(1)	aroE(7)*	ddl(15)*	recP(1)	spi(10)
NCTC7485	ERS807416	ERR1109318	S. aureus	209677	1040286987	351	arcC(6)	aroE(72)	glpF(50)	gmk(43)	pta(52)	tpi(67)	yqiL(59)	76	5000	351	glpF(50)*	arcC(6)*	gmk(43)*	pta(52)*	aroE(72)*	tpi(67)*	yqiL(59)*
NCTC7718	ERS798866	ERR1100778	S. aureus	155451	643113815	130	arcC(6)	aroE(57)	glpF(45)	gmk(2)	pta(7)	tpi(58)	yqiL(52)	61	6000	130	glpF(45)*	arcC(6)*	gmk(2)	pta(7)*	aroE(57)	tpi(58)*	yqiL(52)*
NCTC775	ERS1043812	ERR1354180	E. faecalis	551670	1165602222	25	gdh(2)	gyd(7)	pstS(11)	gki(11)	aroE(3)	xpt(4)	yqiL(2)			570	aroE(3)	gdh(2)	gki(6)	gyd(7)	pstS(11)	xpt(4)	yqiL(2)	1
NCTC7761	ERS1049097	ERR1366078	K. pneumoniae	424394	1102736997	86	gapA(9)	infB(4)	mdh(2)	pgi(1)	phoE(1)	rpoB(1)	tonB(27)	77	21000	86	mdh(2)*	rpoB(1)*	infB(4)	gapA(9)*	pgi(1)*	phoE(1)*	tonB(27)*
NCTC7791	ERS807422	ERR1109324	S. aureus	124174	496012579	121	arcC(6)	aroE(5)	glpF(6)	gmk(2)	pta(7)	tpi(14)	yqiL(5)	47	3400	121	glpF(6)*	arcC(6)*	gmk(2)*	pta(7)*	aroE(5)*	tpi(14)*	yqiL(5)*
NCTC7799	ERS744780	ERR987681	K. pneumoniae	253999	934295919	67	gapA(2)	infB(1)	mdh(9)	pgi(1)	phoE(15)	rpoB(5)	tonB(28)	82	19200	67	mdh(9)*	rpoB(5)*	infB(1)*	gapA(2)*	pgi(1)*	phoE(15)*	tonB(28)
NCTC7831	ERS523570	ERR688927	S. enterica	149157	416121696	600	aroC(192)	dnaN(11)	hemD(49)	hisD(42)	purE(161)	sucA(13)	thrA(3)	70	10200	600	hisD(42)*	dnaN(11)*	hemD(49)*	purE(161)*	sucA(13)*	thrA(3)*	aroC(192)*
NCTC7832	ERS523571	ERR688928	S. enterica	135507	425719477	1640	aroC(84)	dnaN(405)	hemD(309)	hisD(512)	purE(438)	sucA(322)	thrA(137)	190	45400	1640	hisD(512)*	dnaN(405)	hemD(309)*	purE(438)*	sucA(322)*	thrA(137)*	aroC(84)
NCTC7856	ERS798867	ERR1100779	S. aureus	144840	527819445	890	arcC(18)	aroE(33)	glpF(45)	gmk(18)	pta(109)	tpi(14)	yqiL(2)	77	9200	890	glpF(45)*	arcC(18)*	gmk(18)	pta(109)*	aroE(33)*	tpi(14)	yqiL(2)*
NCTC7921	ERS744794	ERR999914	E. coli	308940	1052134132	2348	adk(35)	fumC(37)	gyrB(29)	icd(25)	mdh(4)	purA(8)	recA(73)	122	29200	2348	mdh(4)*	gyrB(29)	purA(8)*	recA(73)*	icd(25)*	fumC(37)*	adk(35)*
NCTC7972	ERS806188	ERR1080519	S. aureus	239040	910285305	10	arcC(8)	aroE(7)	glpF(6)	gmk(2)	pta(9)	tpi(9)	yqiL(7)	132	16200	10	glpF(6)	arcC(8)	gmk(2)*	pta(9)	aroE(7)*	tpi(9)	yqiL(7)
NCTC7990	ERS825150	ERR1140948	S. lugdunensis	293648	1240647009	28	aroE(5)	dat(6)	ddl(6)	gmk(1)	ldh(6)	recA(4)	yqiL(7)	40	8000	28	ldh(6)*	gmk(1)*	recA(4)*	aroE(5)*	ddl(6)	dat(6)	yqiL(7)*
NCTC8003	ERS744795	ERR999915	E. coli	172077	664745863	6	adk(8)	fumC(7)	gyrB(1)	icd(1)	mdh(10)	purA(8)	recA(6)	143	22800	6	mdh(10)	gyrB(1)*	purA(8)	recA(6)	icd(1)*	fumC(7)	adk(8)*
NCTC8004	ERS806200	ERR1100784	S. aureus	323510	1147919197	254	arcC(3)	aroE(32)	glpF(1)	gmk(1)	pta(4)	tpi(4)	yqiL(3)	110	15600	254	glpF(1)*	arcC(3)	gmk(1)*	pta(4)	aroE(32)*	tpi(4)	yqiL(3)
NCTC8006	ERS1003583	ERR1305740	E. coli	179837	614176877	6	adk(8)	fumC(7)	gyrB(1)	icd(1)	mdh(10)	purA(8)	recA(6)	144	35400	6	mdh(10)*	gyrB(1)*	purA(8)*	recA(6)	icd(1)	fumC(7)	adk(8)
NCTC8007	ERS744796	ERR1140952	E. coli	249850	982233049	3	adk(6)	fumC(4)	gyrB(3)	icd(7)	mdh(7)	purA(7)	recA(6)	135	24800	3	mdh(7)*	gyrB(3)*	purA(7)*	recA(6)	icd(7)	fumC(4)	adk(6)*
NCTC8008	ERS747610	ERR1016535	E. coli	57305	194734465	10	adk(10)	fumC(11)	gyrB(4)	icd(8)	mdh(8)	purA(8)	recA(2)	100	18800	10	mdh(8)	gyrB(4)*	purA(8)	recA(2)*	icd(8)*	fumC(11)*	adk(10)
NCTC8009	ERS523573	ERR688930	E. coli	112713	406708667	3	adk(6)	fumC(4)	gyrB(3)	icd(7)	mdh(7)	purA(7)	recA(6)	107	22200	3	mdh(7)*	gyrB(3)*	purA(7)*	recA(6)*	icd(7)*	fumC(4)*	adk(6)*
NCTC8132	ERS1054589	ERR1377185	E. faecalis	395331	1011392995	55	gdh(3)	gyd(7)	pstS(23)	gki(1)	aroE(9)	xpt(16)	yqiL(7)	37	13600	55	xpt(16)*	gdh(3)	gki(1)*	pstS(23)*	aroE(9)*	gyd(7)*	yqiL(7)*
NCTC8172	ERS686706	ERR910549	K. pneumoniae	148793	661969363	505	gapA(7)	infB(1)	mdh(5)	pgi(1)	phoE(1)	rpoB(1)	tonB(84)	72	16600	505	mdh(5)*	rpoB(1)*	infB(1)*	gapA(7)*	pgi(1)*	phoE(1)*	tonB(84)*
NCTC8175	ERS1110732	ERR1475886	E. faecalis	417737	1193103299	40	gdh(3)	gyd(6)	pstS(23)	gki(12)	aroE(9)	xpt(10)	yqiL(7)	47	15400	40	xpt(10)*	gdh(3)	gki(12)	pstS(23)	aroE(9)*	gyd(6)	yqiL(7)*
NCTC8178	ERS807423	ERR1109325	S. aureus	96826	408868234	254	arcC(3)	aroE(32)	glpF(1)	gmk(1)	pta(4)	tpi(4)	yqiL(3)	582	95400	254	glpF(1)	arcC(3)	gmk(1)	pta(4)	aroE(32)	tpi(4)	yqiL(3)
NCTC8179	ERS744797	ERR999917	E. coli	66413	358561062	3	adk(6)	fumC(4)	gyrB(3)	icd(7)	mdh(7)	purA(7)	recA(6)	60	8600	3	mdh(7)*	gyrB(3)*	purA(7)*	recA(6)	icd(7)*	fumC(4)*	adk(6)*
NCTC8180	ERS1022032	ERR1351114	S. agalactiae	328629	1113765728	64	adhP(13)	pheS(1)	atr(1)	glnA(2)	sdhA(1)	glcK(1)	tkt(1)	59	20000	64	tkt(1)	pheS(1)	sdhA(1)	atr(1)	adhP(13)	glcK(1)	glnA(2)
NCTC8183	ERS1037084	ERR1354161	S. agalactiae	511947	1366348446	297	adhP(1)	pheS(1)	atr(2)	glnA(2)	sdhA(1)	glcK(2)	tkt(2)	55	10500	297	tkt(2)*	pheS(1)*	sdhA(1)*	atr(2)*	adhP(1)*	glcK(2)*	glnA(2)*
NCTC8187	ERS1043815	ERR1366074	S. agalactiae	663418	1200492517	6	adhP(9)	pheS(1)	atr(2)	glnA(1)	sdhA(3)	glcK(2)	tkt(2)	88	50000	6	tkt(2)*	pheS(1)	sdhA(3)*	atr(2)	adhP(9)	glcK(2)	glnA(1)
NCTC8188	ERS879564	ERR1193277	S. agalactiae	322952	1246646871	61	adhP(13)	pheS(1)	atr(1)	glnA(13)	sdhA(1)	glcK(1)	tkt(1)	63	11500	61	tkt(1)	pheS(1)*	sdhA(1)	atr(1)*	adhP(13)	glcK(1)*	glnA(13)*
NCTC8193	ERS647583	ERR879364	S. pyogenes	119948	448573562	99	gki(33)	gtr(30)	murI(7)	mutS(5)	recP(5)	xpt(26)	yqiL(3)	15	2600	99	xpt(26)*	mutS(5)*	gtr(30)*	gki(33)*	murI(7)*	recP(5)*	yqiL(3)*
NCTC8196	ERS744798	ERR1193256	E. coli	289596	1165698190	5260	adk(51)	fumC(649)	gyrB(45)	icd(139)	mdh(235)	purA(42)	recA(37)	63	8000	5260	mdh(235)*	gyrB(45)*	purA(42)*	recA(37)*	icd(139)*	fumC(649)*	adk(51)
NCTC8199	ERS1509221	ERR1813519	S. pyogenes	218440	616711890	84	gki(20)	gtr(22)	murI(2)	mutS(3)	recP(27)	xpt(18)	yqiL(12)	30	12400	84	xpt(18)	mutS(3)	gtr(22)*	gki(20)*	murI(2)*	recP(27)*	yqiL(12)
NCTC8224	ERS1509330	ERR1813520	S. pyogenes	483175	1334978550	3	gki(2)	gtr(2)	murI(1)	mutS(2)	recP(2)	xpt(2)	yqiL(2)	66	20800	3	xpt(2)*	mutS(2)	gtr(2)	gki(2)	murI(1)*	recP(2)	yqiL(2)
NCTC8227	ERS1058916	ERR1397203	S. pyogenes	480539	1320152352	47	gki(9)	gtr(16)	murI(1)	mutS(20)	recP(25)	xpt(3)	yqiL(16)	42	9600	47	xpt(3)*	mutS(20)*	gtr(16)*	gki(9)*	murI(1)*	recP(25)	yqiL(16)*
NCTC8229	ERS1509331	ERR1813521	S. pyogenes	426589	1298457072	32	gki(4)	gtr(17)	murI(2)	mutS(5)	recP(1)	xpt(25)	yqiL(1)	36	7800	32	xpt(25)*	mutS(5)*	gtr(17)*	gki(4)*	murI(2)	recP(1)*	yqiL(1)*
NCTC8230	ERS956191	ERR1254180	S. pyogenes	453147	1251210298	158	gki(13)	gtr(7)	murI(8)	mutS(1)	recP(13)	xpt(3)	yqiL(13)	32	6000	158	xpt(3)*	mutS(1)*	gtr(7)*	gki(13)*	murI(8)*	recP(13)*	yqiL(13)
NCTC8256	ERS523574	ERR688931	S. enterica	61723	209927590	463	aroC(92)	dnaN(125)	hemD(78)	hisD(128)	purE(138)	sucA(9)	thrA(141)	91	14000	463	hisD(128)*	dnaN(125)*	hemD(78)*	purE(138)*	sucA(9)*	thrA(141)*	aroC(92)*
NCTC8258	ERS523575	ERR688932	S. enterica	64555	233705598	64	aroC(10)	dnaN(14)	hemD(15)	hisD(31)	purE(25)	sucA(20)	thrA(33)	63	10600	64	hisD(31)*	dnaN(14)*	hemD(15)*	purE(25)*	sucA(20)*	thrA(33)*	aroC(10)*
NCTC8261	ERS523576	ERR688953	S. enterica	72482	282210569	3460	aroC(347)	dnaN(325)	hemD(93)	hisD(412)	purE(363)	sucA(132)	thrA(684)			ND	aroC(347)	dnaN(325)	hemD(51)	hisD(412)	purE(363)	sucA(132)	thrA(684)	1
NCTC8267	ERS523577	ERR688935	S. enterica	39353	120746571	1445	aroC(75)	dnaN(73)	hemD(3)	hisD(461)	purE(8)	sucA(196)	thrA(48)	128	32000	1445	hisD(461)*	dnaN(73)*	hemD(3)*	purE(8)	sucA(196)*	thrA(48)*	aroC(75)*
NCTC8270	ERS544008	ERR752452	S. enterica	170306	657187953	957	aroC(127)	dnaN(90)	hemD(8)	hisD(86)	purE(76)	sucA(305)	thrA(124)	152	24400	957	hisD(86)	dnaN(90)*	hemD(8)*	purE(76)*	sucA(305)*	thrA(124)*	aroC(127)*
NCTC8271	ERS523578	ERR688936	S. enterica	63515	249800720	367	aroC(14)	dnaN(112)	hemD(43)	hisD(123)	purE(118)	sucA(115)	thrA(120)	58	8600	367	hisD(123)*	dnaN(112)*	hemD(43)*	purE(118)*	sucA(115)*	thrA(120)*	aroC(14)*
NCTC8272	ERS523579	ERR688937	S. enterica	99014	358043378	515	aroC(13)	dnaN(109)	hemD(49)	hisD(157)	purE(12)	sucA(13)	thrA(4)	129	23800	515	hisD(157)*	dnaN(109)*	hemD(49)*	purE(12)*	sucA(13)*	thrA(4)*	aroC(13)*
NCTC8294	ERS806202	ERR1100785	S. aureus	229526	1100486882	121	arcC(6)	aroE(5)	glpF(6)	gmk(2)	pta(7)	tpi(14)	yqiL(5)	100	8600	121	glpF(6)*	arcC(6)*	gmk(2)*	pta(7)*	aroE(5)*	tpi(14)*	yqiL(5)*
NCTC8297	ERS513135	ERR676893	S. enterica	85439	331049185	106	aroC(56)	dnaN(25)	hemD(29)	hisD(56)	purE(48)	sucA(50)	thrA(51)	65	8400	106	hisD(56)*	dnaN(25)*	hemD(29)*	purE(48)*	sucA(50)*	thrA(51)*	aroC(56)*
NCTC8300	ERS849589	ERR1193264	S. pyogenes	201242	895223201	36	gki(5)	gtr(2)	murI(2)	mutS(6)	recP(6)	xpt(2)	yqiL(2)	23	3200	36	xpt(2)*	mutS(6)*	gtr(2)*	gki(5)*	murI(2)*	recP(6)*	yqiL(2)*
NCTC8305	ERS1066619	ERR1407351	S. pyogenes	190942	884132762	66	gki(13)	gtr(7)	murI(8)	mutS(1)	recP(13)	xpt(12)	yqiL(8)	22	2200	66	xpt(12)*	mutS(1)*	gtr(7)*	gki(13)*	murI(8)*	recP(13)*	yqiL(8)*
NCTC8308	ERS1037087	ERR1354164	S. pyogenes	413173	1186065916	52	gki(11)	gtr(6)	murI(14)	mutS(5)	recP(9)	xpt(17)	yqiL(19)	34	8600	52	xpt(17)	mutS(5)*	gtr(6)*	gki(11)	murI(14)*	recP(9)*	yqiL(19)*
NCTC8314	ERS849590	ERR1193265	S. pyogenes	254412	1108030973	157	gki(44)	gtr(40)	murI(2)	mutS(5)	recP(19)	xpt(5)	yqiL(4)	31	3600	157	xpt(5)*	mutS(5)*	gtr(40)*	gki(44)*	murI(2)*	recP(19)*	yqiL(4)*
NCTC8317	ERS544010	ERR759472	S. aureus	117544	436588668	25	arcC(4)	aroE(1)	glpF(4)	gmk(1)	pta(5)	tpi(5)	yqiL(4)	79	7200	25	glpF(4)*	arcC(4)*	gmk(1)	pta(5)	aroE(1)*	tpi(5)*	yqiL(4)*
NCTC8320	ERS1509332	ERR1813522	S. pyogenes	552162	1304588713	42	gki(6)	gtr(5)	murI(7)	mutS(1)	recP(5)	xpt(6)	yqiL(3)	40	9600	42	xpt(6)	mutS(1)*	gtr(5)	gki(6)*	murI(7)*	recP(5)*	yqiL(3)*
NCTC8322	ERS970083	ERR1274813	S. pyogenes	262474	1177430146	55	gki(11)	gtr(9)	murI(1)	mutS(9)	recP(2)	xpt(3)	yqiL(4)	38	5800	55	xpt(3)*	mutS(9)*	gtr(9)*	gki(11)*	murI(1)*	recP(2)*	yqiL(4)*
NCTC8325	ERS980038	ERR1274833	S. aureus	423511	1307306155	8	arcC(3)	aroE(3)	glpF(1)	gmk(1)	pta(4)	tpi(4)	yqiL(3)	321	50200	3341	glpF(1)	arcC(377)	gmk(1)	pta(4)	aroE(3)	tpi(4)	yqiL(3)
NCTC8328	ERS879568	ERR1193279	S. pyogenes	345044	1233572578	156	gki(45)	gtr(6)	murI(31)	mutS(7)	recP(1)	xpt(36)	yqiL(1)	47	8600	156	xpt(36)*	mutS(7)*	gtr(6)	gki(45)*	murI(31)	recP(1)*	yqiL(1)
NCTC8330	ERS1509333	ERR1813523	S. pyogenes	428216	1250618721	45	gki(9)	gtr(8)	murI(1)	mutS(1)	recP(1)	xpt(3)	yqiL(3)	34	4200	45	xpt(3)*	mutS(1)*	gtr(8)*	gki(9)*	murI(1)*	recP(1)*	yqiL(3)*
NCTC8333	ERS764944	ERR1046582	E. coli	118398	427080552	3	adk(6)	fumC(4)	gyrB(3)	icd(7)	mdh(7)	purA(7)	recA(6)			ND	adk(6)	fumC(961)	gyrB(3)	icd(7)	mdh(7)	purA(7)	recA(6)	1
NCTC8399	ERS811740	ERR1124237	S. aureus	318956	1209562363	97	arcC(3)	aroE(1)	glpF(1)	gmk(1)	pta(1)	tpi(5)	yqiL(3)	83	13400	97	glpF(1)*	arcC(3)*	gmk(1)	pta(1)*	aroE(1)	tpi(5)*	yqiL(3)*
NCTC8450	ERS523581	ERR688939	E. coli	123713	489946101	59	adk(27)	fumC(32)	gyrB(24)	icd(29)	mdh(26)	purA(19)	recA(22)	81	11200	59	mdh(26)*	gyrB(24)*	purA(19)*	recA(22)*	icd(29)*	fumC(32)*	adk(27)*
NCTC8455	ERS569354	ERR759475	H. influenzae	105300	440068543	27	adk(18)	atpG(6)	frdB(3)	fucK(8)	mdh(23)	pgi(28)	recA(19)	27	4000	27	mdh(23)*	frdB(3)*	atpG(6)*	recA(19)*	pgi(28)*	fucK(8)*	adk(18)*
NCTC8468	ERS569355	ERR759476	H. influenzae	183165	610428753	464	adk(21)	atpG(19)	frdB(35)	fucK(7)	mdh(145)	pgi(20)	recA(18)	35	6500	464	mdh(145)*	frdB(35)*	atpG(19)*	recA(18)	pgi(20)*	fucK(7)*	adk(21)*
NCTC8480	ERS523582	ERR718764	Y. pseudotuberculosis	106399	359269913	42	adk(1)	argA(2)	aroA(1)	glnA(2)	thrA(8)	tmk(2)	trpE(1)	32	13000	42	argA(2)*	tmk(2)*	aroA(1)*	trpE(1)*	glnA(2)	thrA(8)*	adk(1)*
NCTC8489	ERS569356	ERR759477	P. multocida	152378	630619351	11	RIRDC_adk(2)	RIRDC_est(9)	RIRDC_pmi(7)	RIRDC_zwf(8)	RIRDC_mdh(7)	RIRDC_gdh(3)	RIRDC_pgi(9)	28	5000	11	RIRDC_est(9)*	RIRDC_zwf(8)*	RIRDC_pgi(9)*	RIRDC_adk(2)*	RIRDC_mdh(7)*	RIRDC_gdh(3)*	RIRDC_pmi(7)*
NCTC8496	ERS523583	ERR688941	S. enterica	120669	573469944	26	aroC(14)	dnaN(13)	hemD(18)	hisD(12)	purE(14)	sucA(18)	thrA(1)	121	15400	26	hisD(12)*	dnaN(13)*	hemD(18)*	purE(14)*	sucA(18)*	thrA(1)*	aroC(14)*
NCTC8507	ERS807424	ERR1109326	S. aureus	109296	434392772	30	arcC(2)	aroE(2)	glpF(2)	gmk(2)	pta(6)	tpi(3)	yqiL(2)	80	8600	30	glpF(2)*	arcC(2)*	gmk(2)*	pta(6)*	aroE(2)*	tpi(3)	yqiL(2)*
NCTC8530	ERS806204	ERR1100786	S. aureus	264127	1019808447	30	arcC(2)	aroE(2)	glpF(2)	gmk(2)	pta(6)	tpi(3)	yqiL(2)	730	153800	30	glpF(2)	arcC(2)	gmk(2)	pta(6)	aroE(2)	tpi(3)	yqiL(2)
NCTC8531	ERS1018578	ERR1329800	S. aureus	270381	1103340811	121	arcC(6)	aroE(5)	glpF(6)	gmk(2)	pta(7)	tpi(14)	yqiL(5)	82	10800	121	glpF(6)*	arcC(6)*	gmk(2)*	pta(7)	aroE(5)*	tpi(14)*	yqiL(5)
NCTC8582	ERS1054578	ERR1377173	Achromobacter	287204	1093711596	102	nusA(44)	rpoB(62)	eno(64)	gltB(50)	lepA(36)	nuoL(32)	nrdA(45)	56	16500	102	lepA(36)	rpoB(62)*	eno(64)*	nusA(44)*	nrdA(45)*	gltB(50)*	nuoL(32)*
NCTC86	ERS744791	ERR999911	E. coli	190018	912476084	10	adk(10)	fumC(11)	gyrB(4)	icd(8)	mdh(8)	purA(8)	recA(2)	205	34400	10	mdh(8)	gyrB(4)	purA(8)	recA(2)	icd(8)	fumC(11)*	adk(10)
NCTC8603	ERS744799	ERR1140954	E. coli	213775	1000577004	19	adk(15)	fumC(16)	gyrB(10)	icd(15)	mdh(18)	purA(12)	recA(11)	55	5400	19	mdh(18)*	gyrB(10)*	purA(12)*	recA(11)*	icd(15)*	fumC(16)*	adk(15)*
NCTC8620	ERS744781	ERR987682	E. coli	206066	940386162	29	adk(6)	fumC(4)	gyrB(12)	icd(16)	mdh(9)	purA(7)	recA(7)	132	25400	29	mdh(9)*	gyrB(12)	purA(7)	recA(7)*	icd(16)	fumC(4)*	adk(6)*
NCTC8621	ERS736967	ERR985330	E. coli	129703	769572012	1907	adk(142)	fumC(43)	gyrB(13)	icd(15)	mdh(207)	purA(14)	recA(137)	74	11200	1907	mdh(207)*	gyrB(13)*	purA(14)*	recA(137)*	icd(15)*	fumC(43)*	adk(142)*
NCTC8622	ERS736968	ERR985331	E. coli	53228	256890592	3	adk(6)	fumC(4)	gyrB(3)	icd(7)	mdh(7)	purA(7)	recA(6)	52	6000	3	mdh(7)	gyrB(3)*	purA(7)*	recA(6)*	icd(7)*	fumC(4)*	adk(6)*
NCTC8623	ERS744782	ERR987683	E. coli	199156	1060759596	1611	adk(6)	fumC(4)	gyrB(15)	icd(18)	mdh(9)	purA(26)	recA(7)	101	14200	1611	mdh(9)	gyrB(15)*	purA(26)*	recA(7)*	icd(18)*	fumC(4)	adk(6)*
NCTC8705	ERS743096	ERR987667	S. enterica	188721	628734448	2618	aroC(17)	dnaN(123)	hemD(85)	hisD(573)	purE(391)	sucA(451)	thrA(45)	92	14400	2618	hisD(573)*	dnaN(123)*	hemD(85)*	purE(391)	sucA(451)*	thrA(45)*	aroC(17)*
NCTC8721	ERS544012	ERR759473	B. licheniformis	169190	617375820	15	adk(3)	ccpA(2)	recF(5)	rpoB(3)	spo0A(8)	sucC(3)		23	8000	15	spo0A(8)*	recF(5)*	rpoB(3)*	ccpA(2)*	sucC(3)*	adk(3)*
NCTC8724	ERS811741	ERR1124238	S. aureus	244411	905891087	9	arcC(3)	aroE(3)	glpF(1)	gmk(1)	pta(1)	tpi(1)	yqiL(10)	159	28600	9	glpF(1)	arcC(3)*	gmk(1)	pta(1)*	aroE(3)	tpi(1)	yqiL(10)
NCTC8725	ERS811742	ERR1124239	S. aureus	262153	1017055726	9	arcC(3)	aroE(3)	glpF(1)	gmk(1)	pta(1)	tpi(1)	yqiL(10)	83	14000	9	glpF(1)*	arcC(3)	gmk(1)	pta(1)	aroE(3)*	tpi(1)	yqiL(10)*
NCTC8742	ERS970066	ERR1254185	E. faecium	317851	1036784726	512	atpA(8)	ddl(25)	gdh(1)	purK(11)	gyd(1)	pstS(14)	adk(15)	68	24500	512	gdh(1)	pstS(14)*	ddl(25)*	gyd(1)*	purK(11)	adk(15)*	atpA(8)*
NCTC8743	ERS970067	ERR1254186	E. faecium	336732	1280902719	27	atpA(2)	ddl(7)	gdh(5)	purK(7)	gyd(1)	pstS(1)	adk(1)			ND	gdh(5)	pstS(1)	ddl(67)*	gyd(28)	purK(7)	adk(1)	atpA(2)	1
NCTC8744	ERS980036	ERR1274831	E. faecalis	456957	1266422732	91	gdh(29)	gyd(6)	pstS(18)	gki(31)	aroE(28)	xpt(1)	yqiL(3)	41	13400	91	xpt(1)*	gdh(29)*	gki(31)*	pstS(18)*	aroE(28)*	gyd(6)*	yqiL(3)*
NCTC8765	ERS807420	ERR1109322	S. aureus	158488	769288340	9	arcC(3)	aroE(3)	glpF(1)	gmk(1)	pta(1)	tpi(1)	yqiL(10)	143	17600	9	glpF(1)	arcC(3)	gmk(1)	pta(1)*	aroE(3)*	tpi(1)	yqiL(10)
NCTC8766	ERS806205	ERR1100787	S. aureus	323782	1228439725	30	arcC(2)	aroE(2)	glpF(2)	gmk(2)	pta(6)	tpi(3)	yqiL(2)	221	40000	30	glpF(2)	arcC(2)	gmk(2)	pta(6)	aroE(2)	tpi(3)	yqiL(2)
NCTC8781	ERS744800	ERR999920	E. coli	119253	493546900	396	adk(6)	fumC(4)	gyrB(12)	icd(16)	mdh(9)	purA(67)	recA(7)	104	23200	396	mdh(9)*	gyrB(12)*	purA(67)*	recA(7)	icd(16)*	fumC(4)*	adk(6)
NCTC8783	ERS812518	ERR1046596	E. coli	223383	855141459	396	adk(6)	fumC(4)	gyrB(12)	icd(16)	mdh(9)	purA(67)	recA(7)	102	16400	396	mdh(9)*	gyrB(12)*	purA(67)*	recA(7)*	icd(16)*	fumC(4)*	adk(6)*
NCTC8839	ERS702125	ERR950062	K. pneumoniae	121908	708838890	82	gapA(2)	infB(6)	mdh(1)	pgi(1)	phoE(4)	rpoB(1)	tonB(33)	72	13400	82	mdh(1)*	rpoB(1)*	infB(6)	gapA(2)*	pgi(1)*	phoE(4)*	tonB(33)*
NCTC8849	ERS706549	ERR950078	K. pneumoniae	64765	309987070	3	gapA(5)	infB(5)	mdh(1)	pgi(1)	phoE(9)	rpoB(6)	tonB(11)	60	15200	3	mdh(1)*	rpoB(6)	infB(5)*	gapA(5)*	pgi(1)*	phoE(9)*	tonB(11)
NCTC8895	ERS706551	ERR950080	K. pneumoniae	248490	833282446	381	gapA(10)	infB(6)	mdh(1)	pgi(9)	phoE(12)	rpoB(42)	tonB(9)	86	24400	381	mdh(1)*	rpoB(42)*	infB(6)	gapA(10)*	pgi(9)*	phoE(12)*	tonB(9)*
NCTC8960	ERS799789	ERR1046597	E. coli	235270	914690063	29	adk(6)	fumC(4)	gyrB(12)	icd(16)	mdh(9)	purA(7)	recA(7)	121	31600	29	mdh(9)	gyrB(12)	purA(7)	recA(7)	icd(16)*	fumC(4)*	adk(6)*
NCTC8984	ERS743097	ERR987668	E. coli	153900	385072472	189	adk(10)	fumC(27)	gyrB(5)	icd(10)	mdh(12)	purA(8)	recA(49)	153	33600	189	mdh(12)*	gyrB(5)*	purA(8)*	recA(49)*	icd(10)	fumC(27)*	adk(10)*
NCTC8985	ERS736969	ERR985332	E. coli	46911	222619639	5082	adk(6)	fumC(4)	gyrB(3)	icd(18)	mdh(11)	purA(8)	recA(2)	52	7600	5082	mdh(11)*	gyrB(3)*	purA(8)*	recA(2)*	icd(18)*	fumC(4)*	adk(6)*
NCTC9002	ERS764942	ERR1036224	E. coli	37718	181249384	95	adk(37)	fumC(38)	gyrB(19)	icd(37)	mdh(17)	purA(11)	recA(26)	105	18200	95	mdh(17)*	gyrB(19)	purA(11)*	recA(26)*	icd(37)*	fumC(38)*	adk(37)*
NCTC9003	ERS736971	ERR985333	E. coli	107996	652902374	10	adk(10)	fumC(11)	gyrB(4)	icd(8)	mdh(8)	purA(8)	recA(2)	73	7400	10	mdh(8)*	gyrB(4)*	purA(8)*	recA(2)*	icd(8)*	fumC(11)*	adk(10)*
NCTC9004	ERS736972	ERR985334	E. coli	78808	398071398	12	adk(13)	fumC(13)	gyrB(9)	icd(13)	mdh(16)	purA(10)	recA(9)	65	7200	12	mdh(16)*	gyrB(9)*	purA(10)*	recA(9)*	icd(13)*	fumC(13)*	adk(13)*
NCTC9005	ERS747590	ERR999924	E. coli	270915	1111022897	5675	adk(6)	fumC(11)	gyrB(4)	icd(10)	mdh(451)	purA(8)	recA(6)			ND	adk(6)	fumC(685)	gyrB(4)	icd(10)	mdh(451)	purA(8)	recA(6)	1
NCTC9006	ERS718587	ERR976785	E. coli	210031	1022859565	73	adk(36)	fumC(24)	gyrB(9)	icd(13)	mdh(17)	purA(11)	recA(25)	187	40800	73	mdh(17)	gyrB(9)*	purA(11)	recA(25)	icd(13)	fumC(24)*	adk(36)*
NCTC9007	ERS715463	ERR972366	E. coli	199540	1005852661	62	adk(28)	fumC(33)	gyrB(25)	icd(29)	mdh(7)	purA(11)	recA(24)	74	11200	62	mdh(7)*	gyrB(25)	purA(11)*	recA(24)*	icd(29)*	fumC(33)*	adk(28)*
NCTC9008	ERS743086	ERR987657	E. coli	46694	181382259	398	adk(64)	fumC(7)	gyrB(1)	icd(1)	mdh(8)	purA(8)	recA(6)	100	24200	398	mdh(8)*	gyrB(1)	purA(8)*	recA(6)*	icd(1)*	fumC(7)*	adk(64)*
NCTC9009	ERS715464	ERR972367	E. coli	260571	1095924786	88	adk(6)	fumC(4)	gyrB(12)	icd(1)	mdh(20)	purA(12)	recA(7)	91	11000	88	mdh(20)*	gyrB(12)*	purA(12)*	recA(7)*	icd(1)*	fumC(4)*	adk(6)*
NCTC9010	ERS743087	ERR987658	E. coli	31835	134695753	10	adk(10)	fumC(11)	gyrB(4)	icd(8)	mdh(8)	purA(8)	recA(2)	79	13000	10	mdh(8)*	gyrB(4)*	purA(8)*	recA(2)*	icd(8)*	fumC(11)*	adk(10)*
NCTC9011	ERS715465	ERR972368	E. coli	222198	1029214799	3478	adk(10)	fumC(11)	gyrB(4)	icd(373)	mdh(8)	purA(8)	recA(2)	87	11200	3478	mdh(8)*	gyrB(4)*	purA(8)*	recA(2)*	icd(373)*	fumC(11)*	adk(10)*
NCTC9012	ERS718588	ERR976786	E. coli	136552	684148709	10	adk(10)	fumC(11)	gyrB(4)	icd(8)	mdh(8)	purA(8)	recA(2)			ND	adk(10)	fumC(685)	gyrB(4)	icd(8)	mdh(8)	purA(8)	recA(2)	1
NCTC9013	ERS980025	ERR1274821	E. coli	394764	1072683856	10	adk(10)	fumC(11)	gyrB(4)	icd(8)	mdh(8)	purA(8)	recA(2)	115	28000	10	mdh(8)*	gyrB(4)*	purA(8)*	recA(2)*	icd(8)*	fumC(11)*	adk(10)*
NCTC9014	ERS701895	ERR950056	E. coli	101034	430606263	362	adk(62)	fumC(100)	gyrB(17)	icd(31)	mdh(5)	purA(5)	recA(4)	47	6600	362	mdh(5)*	gyrB(17)*	purA(5)*	recA(4)*	icd(31)*	fumC(100)*	adk(62)*
NCTC9015	ERS715466	ERR972369	E. coli	231297	1056542332	93	adk(6)	fumC(11)	gyrB(4)	icd(10)	mdh(7)	purA(8)	recA(6)	108	17400	93	mdh(7)*	gyrB(4)*	purA(8)*	recA(6)*	icd(10)*	fumC(11)*	adk(6)*
NCTC9016	ERS718589	ERR976787	E. coli	159338	922897673	5331	adk(10)	fumC(11)	gyrB(4)	icd(535)	mdh(8)	purA(8)	recA(2)	62	4600	5331	mdh(8)*	gyrB(4)*	purA(8)*	recA(2)*	icd(535)*	fumC(11)*	adk(10)*
NCTC9018	ERS1049099	ERR1366080	E. coli	287554	870458412	1434	adk(10)	fumC(11)	gyrB(5)	icd(8)	mdh(7)	purA(8)	recA(6)	111	20800	1434	mdh(7)*	gyrB(5)*	purA(8)*	recA(6)*	icd(8)*	fumC(11)*	adk(10)*
NCTC9020	ERS1049100	ERR1366081	E. coli	268604	1016413631	2952	adk(100)	fumC(23)	gyrB(68)	icd(45)	mdh(7)	purA(3)	recA(7)	63	8800	2952	mdh(7)*	gyrB(68)*	purA(3)*	recA(7)*	icd(45)*	fumC(23)*	adk(100)*
NCTC9021	ERS799808	ERR1080518	E. coli	81295	321926706	10	adk(10)	fumC(11)	gyrB(4)	icd(8)	mdh(8)	purA(8)	recA(2)	85	19400	10	mdh(8)*	gyrB(4)	purA(8)	recA(2)	icd(8)*	fumC(11)*	adk(10)*
NCTC9022	ERS744801	ERR999921	E. coli	217481	946713098	73	adk(36)	fumC(24)	gyrB(9)	icd(13)	mdh(17)	purA(11)	recA(25)	104	24800	73	mdh(17)*	gyrB(9)*	purA(11)	recA(25)	icd(13)*	fumC(24)*	adk(36)*
NCTC9023	ERS718592	ERR980617	E. coli	111378	590355767	70	adk(34)	fumC(36)	gyrB(28)	icd(25)	mdh(28)	purA(16)	recA(4)	58	6800	70	mdh(28)*	gyrB(28)*	purA(16)*	recA(4)*	icd(25)*	fumC(36)*	adk(34)*
NCTC9024	ERS702126	ERR950063	E. coli	109629	476617741	57	adk(6)	fumC(31)	gyrB(5)	icd(28)	mdh(1)	purA(1)	recA(2)	56	9000	57	mdh(1)*	gyrB(5)*	purA(1)*	recA(2)*	icd(28)	fumC(31)*	adk(6)*
NCTC9026	ERS715467	ERR976756	E. coli	225779	995943038	21	adk(16)	fumC(4)	gyrB(12)	icd(16)	mdh(9)	purA(7)	recA(7)	128	27800	21	mdh(9)*	gyrB(12)*	purA(7)*	recA(7)*	icd(16)*	fumC(4)*	adk(16)*
NCTC9028	ERS980026	ERR1274822	E. coli	447968	1091376536	4741	adk(10)	fumC(11)	gyrB(418)	icd(8)	mdh(8)	purA(8)	recA(2)			ND	adk(10)	fumC(541)	gyrB(418)	icd(8)	mdh(8)	purA(8)	recA(2)	1
NCTC9029	ERS743088	ERR987659	E. coli	92218	463168899	10	adk(10)	fumC(11)	gyrB(4)	icd(8)	mdh(8)	purA(8)	recA(2)	99	18400	10	mdh(8)*	gyrB(4)	purA(8)	recA(2)	icd(8)	fumC(11)*	adk(10)
NCTC9030	ERS718578	ERR980630	E. coli	139945	652991679	10	adk(10)	fumC(11)	gyrB(4)	icd(8)	mdh(8)	purA(8)	recA(2)	121	19800	10	mdh(8)*	gyrB(4)	purA(8)*	recA(2)*	icd(8)	fumC(11)*	adk(10)
NCTC9031	ERS744783	ERR987687	E. coli	169189	846395805	691	adk(35)	fumC(3)	gyrB(52)	icd(23)	mdh(97)	purA(5)	recA(19)	74	6800	691	mdh(97)*	gyrB(52)*	purA(5)*	recA(19)*	icd(23)*	fumC(3)*	adk(35)*
NCTC9032	ERS744802	ERR999922	E. coli	260832	1058969276	10	adk(10)	fumC(11)	gyrB(4)	icd(8)	mdh(8)	purA(8)	recA(2)	108	19000	10	mdh(8)*	gyrB(4)*	purA(8)	recA(2)*	icd(8)	fumC(11)*	adk(10)*
NCTC9033	ERS764444	ERR1025267	E. coli	90502	398440817	350	adk(6)	fumC(31)	gyrB(83)	icd(28)	mdh(1)	purA(1)	recA(2)	52	7600	350	mdh(1)*	gyrB(83)*	purA(1)*	recA(2)*	icd(28)*	fumC(31)*	adk(6)*
NCTC9034	ERS747595	ERR999929	E. coli	223051	1036753811	1497	adk(64)	fumC(7)	gyrB(1)	icd(1)	mdh(8)	purA(18)	recA(6)	52	4800	1497	mdh(8)*	gyrB(1)*	purA(18)*	recA(6)*	icd(1)*	fumC(7)*	adk(64)*
NCTC9035	ERS799790	ERR1046598	E. coli	233179	884033469	10	adk(10)	fumC(11)	gyrB(4)	icd(8)	mdh(8)	purA(8)	recA(2)	225	22800	10	mdh(8)*	gyrB(4)*	purA(8)*	recA(2)*	icd(8)	fumC(11)*	adk(10)*
NCTC9037	ERS1049101	ERR1366082	E. coli	248406	1016039382	10	adk(10)	fumC(11)	gyrB(4)	icd(8)	mdh(8)	purA(8)	recA(2)			ND	adk(10)	fumC(541)	gyrB(4)	icd(8)	mdh(8)	purA(8)	recA(2)	1
NCTC9040	ERS812514	ERR1046592	E. coli	123235	526191800	10	adk(10)	fumC(11)	gyrB(4)	icd(8)	mdh(8)	purA(8)	recA(2)	86	16200	10	mdh(8)	gyrB(4)*	purA(8)	recA(2)*	icd(8)	fumC(11)*	adk(10)*
NCTC9041	ERS980027	ERR1274823	E. coli	330860	987815101	10	adk(10)	fumC(11)	gyrB(4)	icd(8)	mdh(8)	purA(8)	recA(2)	81	15200	10	mdh(8)	gyrB(4)*	purA(8)*	recA(2)*	icd(8)*	fumC(11)*	adk(10)*
NCTC9043	ERS744784	ERR987688	E. coli	236008	974448144	937	adk(6)	fumC(29)	gyrB(5)	icd(26)	mdh(24)	purA(8)	recA(6)	88	12400	937	mdh(24)*	gyrB(5)*	purA(8)*	recA(6)*	icd(26)*	fumC(29)	adk(6)*
NCTC9045	ERS743085	ERR987656	E. coli	72185	350479643	34	adk(10)	fumC(11)	gyrB(4)	icd(1)	mdh(8)	purA(8)	recA(2)	115	22800	34	mdh(8)	gyrB(4)*	purA(8)	recA(2)*	icd(1)*	fumC(11)*	adk(10)
NCTC9047	ERS904726	ERR1210825	E. coli	244431	1108980631	542	adk(112)	fumC(11)	gyrB(5)	icd(12)	mdh(8)	purA(8)	recA(86)	123	24600	542	mdh(8)	gyrB(5)*	purA(8)*	recA(86)	icd(12)	fumC(11)	adk(112)
NCTC9048	ERS764446	ERR1025269	E. coli	162837	672974795	10	adk(10)	fumC(11)	gyrB(4)	icd(8)	mdh(8)	purA(8)	recA(2)	105	21400	10	mdh(8)	gyrB(4)	purA(8)*	recA(2)*	icd(8)*	fumC(11)	adk(10)*
NCTC9049	ERS764447	ERR1025270	E. coli	162801	602618529	10	adk(10)	fumC(11)	gyrB(4)	icd(8)	mdh(8)	purA(8)	recA(2)	120	29400	10	mdh(8)	gyrB(4)*	purA(8)	recA(2)*	icd(8)*	fumC(11)*	adk(10)*
NCTC9050	ERS718579	ERR976777	E. coli	219513	1037892953	72	adk(35)	fumC(37)	gyrB(29)	icd(25)	mdh(4)	purA(5)	recA(18)	142	22600	72	mdh(4)*	gyrB(29)*	purA(5)*	recA(18)*	icd(25)	fumC(37)*	adk(35)
NCTC9052	ERS764448	ERR1025271	E. coli	124060	506030688	34	adk(10)	fumC(11)	gyrB(4)	icd(1)	mdh(8)	purA(8)	recA(2)	140	27200	34	mdh(8)*	gyrB(4)	purA(8)*	recA(2)	icd(1)*	fumC(11)*	adk(10)
NCTC9053	ERS744803	ERR999923	E. coli	122103	542126539	5354	adk(10)	fumC(11)	gyrB(4)	icd(8)	mdh(410)	purA(8)	recA(2)	102	15200	5354	mdh(410)*	gyrB(4)	purA(8)*	recA(2)	icd(8)	fumC(11)*	adk(10)*
NCTC9054	ERS736973	ERR985335	E. coli	59374	304109455	1307	adk(6)	fumC(95)	gyrB(3)	icd(18)	mdh(11)	purA(18)	recA(6)	73	11200	1307	mdh(11)	gyrB(3)*	purA(18)*	recA(6)	icd(18)*	fumC(95)	adk(6)*
NCTC9055	ERS736974	ERR985336	E. coli	105354	616839294	1807	adk(6)	fumC(279)	gyrB(12)	icd(1)	mdh(20)	purA(12)	recA(7)	91	11000	1807	mdh(20)*	gyrB(12)*	purA(12)*	recA(7)*	icd(1)*	fumC(279)*	adk(6)*
NCTC9056	ERS1049102	ERR1366083	E. coli	218382	882551341	746	adk(10)	fumC(7)	gyrB(4)	icd(8)	mdh(12)	purA(8)	recA(2)	75	12800	746	mdh(12)	gyrB(4)*	purA(8)	recA(2)*	icd(8)*	fumC(7)*	adk(10)*
NCTC9058	ERS736975	ERR985337	E. coli	197466	948114775	5634	adk(6)	fumC(11)	gyrB(7)	icd(1)	mdh(8)	purA(8)	recA(390)	84	12600	5634	mdh(8)*	gyrB(7)*	purA(8)*	recA(390)*	icd(1)*	fumC(11)	adk(6)*
NCTC9060	ERS743091	ERR987662	E. coli	187864	935896745	10	adk(10)	fumC(11)	gyrB(4)	icd(8)	mdh(8)	purA(8)	recA(2)	68	5000	10	mdh(8)*	gyrB(4)*	purA(8)*	recA(2)*	icd(8)*	fumC(11)*	adk(10)*
NCTC9062	ERS718580	ERR976778	E. coli	245765	955874156	34	adk(10)	fumC(11)	gyrB(4)	icd(1)	mdh(8)	purA(8)	recA(2)	102	17200	34	mdh(8)*	gyrB(4)*	purA(8)*	recA(2)*	icd(1)*	fumC(11)*	adk(10)*
NCTC9064	ERS1049103	ERR1366084	E. coli	176719	639794571	2952	adk(100)	fumC(23)	gyrB(68)	icd(45)	mdh(7)	purA(3)	recA(7)	72	12000	2952	mdh(7)*	gyrB(68)*	purA(3)*	recA(7)*	icd(45)*	fumC(23)*	adk(100)*
NCTC9065	ERS718590	ERR980615	E. coli	92215	443534654	10	adk(10)	fumC(11)	gyrB(4)	icd(8)	mdh(8)	purA(8)	recA(2)	65	7400	10	mdh(8)*	gyrB(4)*	purA(8)*	recA(2)*	icd(8)*	fumC(11)*	adk(10)*
NCTC9066	ERS718581	ERR976779	E. coli	207431	976512737	2325	adk(8)	fumC(7)	gyrB(4)	icd(8)	mdh(8)	purA(18)	recA(6)			ND	adk(8)	fumC(827)	gyrB(4)	icd(8)	mdh(8)	purA(18)	recA(6)	1
NCTC9068	ERS764449	ERR1025272	E. coli	132183	679310973	34	adk(10)	fumC(11)	gyrB(4)	icd(1)	mdh(8)	purA(8)	recA(2)	83	11600	34	mdh(8)*	gyrB(4)*	purA(8)*	recA(2)*	icd(1)	fumC(11)*	adk(10)*
NCTC9069	ERS799791	ERR1046599	E. coli	225767	946013481	3107	adk(10)	fumC(11)	gyrB(5)	icd(8)	mdh(7)	purA(219)	recA(2)	113	18400	3107	mdh(7)*	gyrB(5)	purA(219)*	recA(2)*	icd(8)*	fumC(11)*	adk(10)*
NCTC9070	ERS747592	ERR999926	E. coli	262284	1097247609	2223	adk(6)	fumC(11)	gyrB(5)	icd(8)	mdh(7)	purA(8)	recA(2)	128	18800	2223	mdh(7)*	gyrB(5)*	purA(8)	recA(2)	icd(8)	fumC(11)	adk(6)*
NCTC9071	ERS799792	ERR1046600	E. coli	258363	969652265	10	adk(10)	fumC(11)	gyrB(4)	icd(8)	mdh(8)	purA(8)	recA(2)	134	29800	10	mdh(8)*	gyrB(4)*	purA(8)*	recA(2)*	icd(8)*	fumC(11)*	adk(10)*
NCTC9073	ERS736978	ERR985338	E. coli	46200	188202991	10	adk(10)	fumC(11)	gyrB(4)	icd(8)	mdh(8)	purA(8)	recA(2)	65	13000	10	mdh(8)	gyrB(4)	purA(8)*	recA(2)*	icd(8)*	fumC(11)*	adk(10)*
NCTC9076	ERS729255	ERR985339	E. coli	139109	725419062	75	adk(6)	fumC(6)	gyrB(5)	icd(10)	mdh(20)	purA(23)	recA(6)	67	9400	75	mdh(20)*	gyrB(5)*	purA(23)	recA(6)*	icd(10)*	fumC(6)*	adk(6)*
NCTC9077	ERS739085	ERR985340	E. coli	68545	308374781	130	adk(18)	fumC(22)	gyrB(20)	icd(6)	mdh(5)	purA(5)	recA(4)	113	17200	130	mdh(5)*	gyrB(20)*	purA(5)	recA(4)*	icd(6)*	fumC(22)	adk(18)
NCTC9079	ERS718591	ERR980616	E. coli	48512	188016216	10	adk(10)	fumC(11)	gyrB(4)	icd(8)	mdh(8)	purA(8)	recA(2)	160	24400	10	mdh(8)*	gyrB(4)	purA(8)	recA(2)*	icd(8)	fumC(11)*	adk(10)*
NCTC9080	ERS980028	ERR1274824	E. coli	342941	1061800569	189	adk(10)	fumC(27)	gyrB(5)	icd(10)	mdh(12)	purA(8)	recA(49)	154	21800	189	mdh(12)*	gyrB(5)*	purA(8)*	recA(49)	icd(10)*	fumC(27)*	adk(10)*
NCTC9081	ERS739086	ERR985341	E. coli	101462	378903566	452	adk(76)	fumC(43)	gyrB(19)	icd(37)	mdh(30)	purA(1)	recA(25)	171	33400	452	mdh(30)*	gyrB(19)	purA(1)	recA(25)*	icd(37)*	fumC(43)	adk(76)
NCTC9082	ERS743089	ERR987660	E. coli	112827	600881927	278	adk(9)	fumC(23)	gyrB(64)	icd(18)	mdh(11)	purA(8)	recA(6)	67	6600	278	mdh(11)*	gyrB(64)	purA(8)*	recA(6)*	icd(18)	fumC(23)*	adk(9)*
NCTC9084	ERS739087	ERR985342	E. coli	288253	803649011	10	adk(10)	fumC(11)	gyrB(4)	icd(8)	mdh(8)	purA(8)	recA(2)	170	42000	10	mdh(8)*	gyrB(4)*	purA(8)	recA(2)	icd(8)	fumC(11)	adk(10)
NCTC9085	ERS739088	ERR985343	E. coli	144419	553957274	706	adk(88)	fumC(24)	gyrB(49)	icd(36)	mdh(17)	purA(11)	recA(91)	89	16800	706	mdh(17)*	gyrB(49)*	purA(11)*	recA(91)*	icd(36)*	fumC(24)*	adk(88)*
NCTC9086	ERS739089	ERR985344	E. coli	210653	782854614	10	adk(10)	fumC(11)	gyrB(4)	icd(8)	mdh(8)	purA(8)	recA(2)	83	11800	10	mdh(8)*	gyrB(4)	purA(8)*	recA(2)*	icd(8)*	fumC(11)*	adk(10)*
NCTC9087	ERS743098	ERR987669	E. coli	214975	982546414	10	adk(10)	fumC(11)	gyrB(4)	icd(8)	mdh(8)	purA(8)	recA(2)	94	12400	10	mdh(8)	gyrB(4)	purA(8)*	recA(2)	icd(8)*	fumC(11)*	adk(10)
NCTC9088	ERS739090	ERR985345	E. coli	157343	735187627	1679	adk(6)	fumC(4)	gyrB(12)	icd(1)	mdh(20)	purA(2)	recA(44)	87	15200	1679	mdh(20)	gyrB(12)*	purA(2)	recA(44)*	icd(1)*	fumC(4)*	adk(6)*
NCTC9089	ERS739091	ERR985346	E. coli	74411	371094243	5591	adk(6)	fumC(714)	gyrB(4)	icd(16)	mdh(43)	purA(18)	recA(6)	108	15600	5591	mdh(43)	gyrB(4)*	purA(18)*	recA(6)*	icd(16)*	fumC(714)*	adk(6)*
NCTC9091	ERS743090	ERR987661	E. coli	145599	808563473	278	adk(9)	fumC(23)	gyrB(64)	icd(18)	mdh(11)	purA(8)	recA(6)	71	7000	278	mdh(11)*	gyrB(64)*	purA(8)*	recA(6)*	icd(18)*	fumC(23)*	adk(9)*
NCTC9092	ERS743099	ERR987670	E. coli	141603	672215433	10	adk(10)	fumC(11)	gyrB(4)	icd(8)	mdh(8)	purA(8)	recA(2)	100	14400	10	mdh(8)*	gyrB(4)*	purA(8)*	recA(2)*	icd(8)*	fumC(11)*	adk(10)*
NCTC9096	ERS747596	ERR1016521	E. coli	147574	730890392	99	adk(6)	fumC(4)	gyrB(22)	icd(18)	mdh(9)	purA(26)	recA(7)	64	8800	99	mdh(9)*	gyrB(22)*	purA(26)*	recA(7)*	icd(18)*	fumC(4)*	adk(6)*
NCTC9097	ERS744786	ERR999906	E. coli	183095	917450158	5466	adk(6)	fumC(6)	gyrB(457)	icd(9)	mdh(9)	purA(8)	recA(2)	128	29200	5466	mdh(9)*	gyrB(457)*	purA(8)	recA(2)	icd(9)*	fumC(6)	adk(6)*
NCTC9098	ERS747600	ERR1016525	E. coli	155111	587886928	590	adk(6)	fumC(4)	gyrB(12)	icd(10)	mdh(24)	purA(18)	recA(7)	103	19400	590	mdh(24)*	gyrB(12)*	purA(18)	recA(7)*	icd(10)	fumC(4)*	adk(6)*
NCTC9099	ERS812513	ERR1046591	E. coli	121525	594286068	10	adk(10)	fumC(11)	gyrB(4)	icd(8)	mdh(8)	purA(8)	recA(2)	54	8000	10	mdh(8)*	gyrB(4)*	purA(8)*	recA(2)*	icd(8)*	fumC(11)	adk(10)*
NCTC9100	ERS747597	ERR1016522	E. coli	145140	708733323	10	adk(10)	fumC(11)	gyrB(4)	icd(8)	mdh(8)	purA(8)	recA(2)	83	11800	10	mdh(8)*	gyrB(4)*	purA(8)*	recA(2)*	icd(8)*	fumC(11)	adk(10)*
NCTC9101	ERS743100	ERR987671	E. coli	209842	979843535	34	adk(10)	fumC(11)	gyrB(4)	icd(1)	mdh(8)	purA(8)	recA(2)	97	20800	34	mdh(8)	gyrB(4)*	purA(8)*	recA(2)*	icd(1)*	fumC(11)*	adk(10)
NCTC9102	ERS739097	ERR985353	E. coli	93638	389711584	10	adk(10)	fumC(11)	gyrB(4)	icd(8)	mdh(8)	purA(8)	recA(2)	69	8600	10	mdh(8)*	gyrB(4)*	purA(8)*	recA(2)*	icd(8)*	fumC(11)*	adk(10)*
NCTC9103	ERS747613	ERR1070147	E. coli	264016	1056369015	446	adk(6)	fumC(19)	gyrB(3)	icd(26)	mdh(11)	purA(8)	recA(6)	96	18400	446	mdh(11)*	gyrB(3)*	purA(8)	recA(6)*	icd(26)*	fumC(19)*	adk(6)
NCTC9104	ERS523586	ERR688944	E. coli	110441	593472796	10	adk(10)	fumC(11)	gyrB(4)	icd(8)	mdh(8)	purA(8)	recA(2)	106	13600	10	mdh(8)*	gyrB(4)*	purA(8)*	recA(2)*	icd(8)*	fumC(11)*	adk(10)*
NCTC9105	ERS1054579	ERR1377174	E. coli	270637	903866630	6379	adk(6)	fumC(842)	gyrB(5)	icd(9)	mdh(9)	purA(8)	recA(2)	104	17400	6379	mdh(9)*	gyrB(5)	purA(8)*	recA(2)*	icd(9)*	fumC(842)*	adk(6)*
NCTC9107	ERS747601	ERR1016526	E. coli	121896	485759783	10	adk(10)	fumC(11)	gyrB(4)	icd(8)	mdh(8)	purA(8)	recA(2)	90	14400	10	mdh(8)*	gyrB(4)*	purA(8)*	recA(2)*	icd(8)*	fumC(11)*	adk(10)*
NCTC9108	ERS819820	ERR1124241	E. coli	301775	967999039	10	adk(10)	fumC(11)	gyrB(4)	icd(8)	mdh(8)	purA(8)	recA(2)			ND	adk(10)	fumC(541)	gyrB(4)	icd(8)	mdh(8)	purA(8)	recA(2)	1
NCTC9109	ERS747602	ERR1016527	E. coli	273424	971191453	6446	adk(583)	fumC(4)	gyrB(4)	icd(83)	mdh(69)	purA(8)	recA(462)	92	18200	6446	mdh(69)*	gyrB(4)*	purA(8)*	recA(462)	icd(83)*	fumC(4)	adk(583)*
NCTC9110	ERS739099	ERR985354	E. coli	105411	625357996	1115	adk(6)	fumC(196)	gyrB(1)	icd(91)	mdh(8)	purA(8)	recA(2)	108	17000	1115	mdh(8)*	gyrB(1)	purA(8)*	recA(2)	icd(91)*	fumC(196)	adk(6)*
NCTC9111	ERS747593	ERR999927	E. coli	260074	1031078759	3	adk(6)	fumC(4)	gyrB(3)	icd(7)	mdh(7)	purA(7)	recA(6)	100	16800	3	mdh(7)*	gyrB(3)*	purA(7)*	recA(6)*	icd(7)*	fumC(4)*	adk(6)*
NCTC9112	ERS739100	ERR985355	E. coli	141792	700231306	350	adk(6)	fumC(31)	gyrB(83)	icd(28)	mdh(1)	purA(1)	recA(2)	70	9600	350	mdh(1)*	gyrB(83)*	purA(1)*	recA(2)*	icd(28)	fumC(31)*	adk(6)*
NCTC9113	ERS1054580	ERR1377175	E. coli	207047	775948040	56	adk(6)	fumC(4)	gyrB(4)	icd(18)	mdh(24)	purA(5)	recA(14)			ND	adk(6)	fumC(961)	gyrB(4)	icd(18)	mdh(24)	purA(5)	recA(14)	1
NCTC9114	ERS739101	ERR987655	E. coli	148082	708447274	57	adk(6)	fumC(31)	gyrB(5)	icd(28)	mdh(1)	purA(1)	recA(2)	72	10000	57	mdh(1)*	gyrB(5)*	purA(1)*	recA(2)*	icd(28)*	fumC(31)*	adk(6)*
NCTC9116	ERS739102	ERR985357	E. coli	89514	474465302	10	adk(10)	fumC(11)	gyrB(4)	icd(8)	mdh(8)	purA(8)	recA(2)	78	9800	10	mdh(8)	gyrB(4)*	purA(8)*	recA(2)*	icd(8)*	fumC(11)*	adk(10)*
NCTC9117	ERS739103	ERR985358	E. coli	68790	347922904	10	adk(10)	fumC(11)	gyrB(4)	icd(8)	mdh(8)	purA(8)	recA(2)			ND	adk(10)	fumC(685)	gyrB(4)	icd(8)	mdh(8)	purA(8)	recA(2)	1
NCTC9119	ERS980029	ERR1274825	E. coli	255325	1045290768	350	adk(6)	fumC(31)	gyrB(83)	icd(28)	mdh(1)	purA(1)	recA(2)	84	10600	350	mdh(1)*	gyrB(83)*	purA(1)*	recA(2)*	icd(28)*	fumC(31)*	adk(6)
NCTC9120	ERS799793	ERR1046601	E. coli	284503	1007036183	4612	adk(76)	fumC(24)	gyrB(9)	icd(36)	mdh(17)	purA(1)	recA(34)	75	12400	4612	mdh(17)*	gyrB(9)*	purA(1)*	recA(34)*	icd(36)*	fumC(24)*	adk(76)*
NCTC9121	ERS739092	ERR985347	E. coli	130724	583511500	5290	adk(9)	fumC(6)	gyrB(33)	icd(131)	mdh(24)	purA(378)	recA(7)	50	4200	5290	mdh(24)*	gyrB(33)*	purA(378)*	recA(7)*	icd(131)*	fumC(6)*	adk(9)*
NCTC9123	ERS799794	ERR1046602	E. coli	297618	1022721308	10	adk(10)	fumC(11)	gyrB(4)	icd(8)	mdh(8)	purA(8)	recA(2)			ND	adk(10)	fumC(685)	gyrB(4)	icd(8)	mdh(8)	purA(8)	recA(2)	1
NCTC9127	ERS706552	ERR950081	K. pneumoniae	148709	597891136	29	gapA(2)	infB(3)	mdh(2)	pgi(2)	phoE(6)	rpoB(4)	tonB(4)	51	11600	29	mdh(2)*	rpoB(4)*	infB(3)*	gapA(2)*	pgi(2)*	phoE(6)*	tonB(4)*
NCTC9128	ERS523587	ERR688945	K. pneumoniae	102153	206013697	86	gapA(9)	infB(4)	mdh(2)	pgi(1)	phoE(1)	rpoB(1)	tonB(27)	59	41600	86	mdh(2)*	rpoB(1)*	infB(4)*	gapA(9)*	pgi(1)*	phoE(1)*	tonB(27)*
NCTC9129	ERS747603	ERR1016528	K. pneumoniae	162532	561745565	560	gapA(2)	infB(3)	mdh(1)	pgi(1)	phoE(21)	rpoB(4)	tonB(4)	83	33000	560	mdh(1)	rpoB(4)	infB(3)*	gapA(2)*	pgi(1)*	phoE(21)	tonB(4)*
NCTC9130	ERS706553	ERR950082	K. pneumoniae	279513	827921991	297	gapA(31)	infB(1)	mdh(1)	pgi(37)	phoE(3)	rpoB(27)	tonB(64)	47	9000	297	mdh(1)	rpoB(27)*	infB(1)*	gapA(31)*	pgi(37)*	phoE(3)*	tonB(64)*
NCTC9132	ERS706554	ERR956947	K. pneumoniae	248065	1002167286	163	gapA(2)	infB(1)	mdh(1)	pgi(1)	phoE(9)	rpoB(1)	tonB(12)	108	27000	163	mdh(1)	rpoB(1)*	infB(1)*	gapA(2)*	pgi(1)*	phoE(9)*	tonB(12)*
NCTC9133	ERS706555	ERR956948	K. pneumoniae	260191	998671219	504	gapA(2)	infB(1)	mdh(1)	pgi(1)	phoE(3)	rpoB(3)	tonB(18)	43	9400	504	mdh(1)*	rpoB(3)*	infB(1)*	gapA(2)*	pgi(1)*	phoE(3)*	tonB(18)*
NCTC9134	ERS743101	ERR987672	K. pneumoniae	303309	1051751053	1227	gapA(12)	infB(1)	mdh(20)	pgi(1)	phoE(56)	rpoB(4)	tonB(161)	89	29000	1227	mdh(20)	rpoB(4)*	infB(1)*	gapA(12)*	pgi(1)*	phoE(56)*	tonB(161)*
NCTC9135	ERS799795	ERR1046603	K. pneumoniae	158752	478546582	502	gapA(2)	infB(53)	mdh(3)	pgi(1)	phoE(10)	rpoB(4)	tonB(18)	68	23400	502	mdh(3)	rpoB(4)	infB(53)*	gapA(2)*	pgi(1)*	phoE(10)*	tonB(18)*
NCTC9136	ERS799796	ERR1046604	K. pneumoniae	254786	1006448479	561	gapA(2)	infB(1)	mdh(76)	pgi(37)	phoE(1)	rpoB(4)	tonB(19)	74	25200	561	mdh(76)*	rpoB(4)*	infB(1)*	gapA(2)*	pgi(37)*	phoE(1)	tonB(19)
NCTC9137	ERS764450	ERR1025273	K. pneumoniae	126210	604058194	322	gapA(2)	infB(1)	mdh(5)	pgi(1)	phoE(26)	rpoB(4)	tonB(12)	54	14000	322	mdh(5)*	rpoB(4)*	infB(1)	gapA(2)*	pgi(1)*	phoE(26)*	tonB(12)*
NCTC9138	ERS764451	ERR1025274	K. pneumoniae	115753	543337875	562	gapA(2)	infB(5)	mdh(1)	pgi(1)	phoE(10)	rpoB(1)	tonB(139)	66	18200	562	mdh(1)	rpoB(1)*	infB(5)	gapA(2)*	pgi(1)*	phoE(10)	tonB(139)*
NCTC9139	ERS686707	ERR926626	K. pneumoniae	189409	602089676	563	gapA(2)	infB(5)	mdh(1)	pgi(1)	phoE(1)	rpoB(4)	tonB(8)	56	25400	563	mdh(1)*	rpoB(4)*	infB(5)*	gapA(2)*	pgi(1)*	phoE(1)*	tonB(8)*
NCTC9140	ERS523588	ERR688946	K. pneumoniae	100222	270220373	420	gapA(2)	infB(1)	mdh(65)	pgi(2)	phoE(5)	rpoB(1)	tonB(36)	84	37600	420	mdh(65)*	rpoB(1)*	infB(1)*	gapA(2)*	pgi(2)*	phoE(5)*	tonB(36)*
NCTC9142	ERS715468	ERR976757	K. pneumoniae	167411	873603965	155	gapA(22)	infB(1)	mdh(1)	pgi(1)	phoE(3)	rpoB(4)	tonB(1)	62	14400	155	mdh(1)	rpoB(4)*	infB(1)*	gapA(22)*	pgi(1)	phoE(3)*	tonB(1)*
NCTC9143	ERS743102	ERR987673	K. pneumoniae	500351	832121221	416	gapA(2)	infB(38)	mdh(1)	pgi(1)	phoE(7)	rpoB(4)	tonB(89)	210	108600	416	mdh(1)	rpoB(4)	infB(38)*	gapA(2)*	pgi(1)*	phoE(7)	tonB(89)
NCTC9144	ERS747612	ERR1016537	K. pneumoniae	98663	541771266	59	gapA(2)	infB(12)	mdh(1)	pgi(1)	phoE(16)	rpoB(4)	tonB(25)	55	13000	59	mdh(1)*	rpoB(4)*	infB(12)*	gapA(2)*	pgi(1)*	phoE(16)*	tonB(25)
NCTC9145	ERS685293	ERR910539	K. pneumoniae	606026	504831841	47	gapA(4)	infB(5)	mdh(1)	pgi(12)	phoE(22)	rpoB(1)	tonB(10)	205	138400	47	mdh(1)*	rpoB(1)*	infB(5)*	gapA(4)	pgi(12)	phoE(22)	tonB(10)*
NCTC9150	ERS715399	ERR972343	K. pneumoniae	233067	960209982	43	gapA(2)	infB(6)	mdh(1)	pgi(5)	phoE(11)	rpoB(1)	tonB(15)	82	24600	43	mdh(1)*	rpoB(1)*	infB(6)*	gapA(2)*	pgi(5)*	phoE(11)	tonB(15)
NCTC9151	ERS701896	ERR950057	K. pneumoniae	81758	431130510	34	gapA(2)	infB(3)	mdh(6)	pgi(1)	phoE(9)	rpoB(7)	tonB(4)	36	7000	34	mdh(6)*	rpoB(7)*	infB(3)*	gapA(2)*	pgi(1)*	phoE(9)*	tonB(4)*
NCTC9153	ERS686708	ERR926627	K. pneumoniae	192411	584370021	499	gapA(2)	infB(1)	mdh(5)	pgi(2)	phoE(7)	rpoB(4)	tonB(4)	57	25600	499	mdh(5)*	rpoB(4)*	infB(1)*	gapA(2)*	pgi(2)	phoE(7)*	tonB(4)*
NCTC9154	ERS715409	ERR968278	K. pneumoniae	86351	378679669	500	gapA(2)	infB(6)	mdh(1)	pgi(72)	phoE(4)	rpoB(4)	tonB(64)	33	10000	500	mdh(1)	rpoB(4)	infB(6)*	gapA(2)*	pgi(72)*	phoE(4)*	tonB(64)*
NCTC9156	ERS764452	ERR1025275	K. pneumoniae	141567	612690549	565	gapA(3)	infB(3)	mdh(1)	pgi(1)	phoE(9)	rpoB(1)	tonB(38)	83	22600	565	mdh(1)	rpoB(1)*	infB(3)*	gapA(3)*	pgi(1)*	phoE(9)*	tonB(38)*
NCTC9157	ERS799798	ERR1046606	K. pneumoniae	222312	912300700	171	gapA(4)	infB(1)	mdh(5)	pgi(1)	phoE(7)	rpoB(5)	tonB(23)			ND	gapA(4)	infB(1)	mdh(5)	pgi(1)	phoE(7)	rpoB(5)	tonB(300)*	1
NCTC9158	ERS715410	ERR968283	K. pneumoniae	203541	707717872	299	gapA(2)	infB(10)	mdh(1)	pgi(1)	phoE(56)	rpoB(24)	tonB(31)	78	26400	299	mdh(1)*	rpoB(24)*	infB(10)*	gapA(2)*	pgi(1)	phoE(56)	tonB(31)*
NCTC9159	ERS686710	ERR926629	K. pneumoniae	178977	669223228	985	gapA(10)	infB(3)	mdh(2)	pgi(2)	phoE(6)	rpoB(4)	tonB(4)	43	9800	985	mdh(2)*	rpoB(4)*	infB(3)*	gapA(10)*	pgi(2)*	phoE(6)*	tonB(4)*
NCTC9161	ERS686711	ERR950055	K. oxytoca	38964	158974998	40	gapA(3)	infB(8)	mdh(20)	pgi(7)	phoE(23)	rpoB(14)	tonB(18)	30	15000	40	mdh(20)	rpoB(14)*	infB(8)*	gapA(3)*	pgi(7)*	phoE(23)*	tonB(18)*
NCTC9162	ERS685294	ERR910540	K. pneumoniae	197211	695465293	309	gapA(2)	infB(9)	mdh(2)	pgi(1)	phoE(13)	rpoB(1)	tonB(10)	61	18400	309	mdh(2)*	rpoB(1)*	infB(9)*	gapA(2)*	pgi(1)*	phoE(13)*	tonB(10)*
NCTC9163	ERS747611	ERR1036222	K. pneumoniae	155216	679299352	372	gapA(2)	infB(1)	mdh(2)	pgi(1)	phoE(1)	rpoB(15)	tonB(4)	31	7400	372	mdh(2)*	rpoB(15)*	infB(1)*	gapA(2)*	pgi(1)*	phoE(1)*	tonB(4)*
NCTC9166	ERS702128	ERR950065	K. pneumoniae	128926	699954135	566	gapA(15)	infB(1)	mdh(1)	pgi(2)	phoE(5)	rpoB(23)	tonB(36)	51	10800	566	mdh(1)	rpoB(23)*	infB(1)*	gapA(15)*	pgi(2)*	phoE(5)*	tonB(36)*
NCTC9167	ERS715469	ERR976758	K. pneumoniae	119041	624745068	133	gapA(12)	infB(1)	mdh(1)	pgi(2)	phoE(5)	rpoB(1)	tonB(36)	47	12800	133	mdh(1)*	rpoB(1)*	infB(1)*	gapA(12)*	pgi(2)*	phoE(5)*	tonB(36)*
NCTC9169	ERS715470	ERR976759	K. pneumoniae	182715	949424328	1148	gapA(16)	infB(18)	mdh(21)	pgi(27)	phoE(47)	rpoB(22)	tonB(75)	70	12400	1148	mdh(21)*	rpoB(22)*	infB(18)*	gapA(16)*	pgi(27)*	phoE(47)*	tonB(75)*
NCTC9170	ERS715471	ERR976760	K. pneumoniae	170068	847863901	488	gapA(42)	infB(22)	mdh(26)	pgi(22)	phoE(79)	rpoB(41)	tonB(51)	45	8600	488	mdh(26)*	rpoB(41)*	infB(22)*	gapA(42)*	pgi(22)*	phoE(79)*	tonB(51)*
NCTC9171	ERS706556	ERR956949	K. pneumoniae	196950	648471869	16	gapA(2)	infB(1)	mdh(2)	pgi(1)	phoE(4)	rpoB(4)	tonB(4)			ND	gapA(2)	infB(1)	mdh(2)	pgi(1)	phoE(4)	rpoB(4)	tonB(410)*	1
NCTC9174	ERS718583	ERR976781	K. pneumoniae	244556	758529934	1219	gapA(16)	infB(18)	mdh(116)	pgi(105)	phoE(76)	rpoB(60)	tonB(152)	71	22800	1219	mdh(116)*	rpoB(60)*	infB(18)*	gapA(16)*	pgi(105)*	phoE(76)*	tonB(152)
NCTC9175	ERS715400	ERR972344	K. pneumoniae	112116	409466392	77	gapA(4)	infB(1)	mdh(1)	pgi(1)	phoE(1)	rpoB(1)	tonB(35)	35	12600	77	mdh(1)*	rpoB(1)*	infB(1)*	gapA(4)*	pgi(1)*	phoE(1)*	tonB(35)*
NCTC9176	ERS702129	ERR950066	K. pneumoniae	88291	449437204	1223	gapA(16)	infB(18)	mdh(109)	pgi(32)	phoE(146)	rpoB(22)	tonB(67)			ND	gapA(16)	infB(18)	mdh(109)	pgi(32)	phoE(146)	rpoB(22)	tonB(252)*	1
NCTC9177	ERS523589	ERR688947	K. pneumoniae	78267	307267659	1217	gapA(16)	infB(18)	mdh(45)	pgi(40)	phoE(175)	rpoB(22)	tonB(74)	47	12000	1217	mdh(45)*	rpoB(22)*	infB(18)*	gapA(16)*	pgi(40)*	phoE(175)*	tonB(74)*
NCTC9180	ERS702130	ERR950067	K. pneumoniae	221231	635673107	1224	gapA(18)	infB(67)	mdh(26)	pgi(63)	phoE(142)	rpoB(38)	tonB(169)	60	18200	1224	mdh(26)*	rpoB(38)*	infB(67)*	gapA(18)*	pgi(63)	phoE(142)*	tonB(169)*
NCTC9181	ERS685295	ERR910541	K. pneumoniae	216759	664657688	1411	gapA(2)	infB(1)	mdh(20)	pgi(2)	phoE(1)	rpoB(1)	tonB(10)	48	11400	1411	mdh(20)*	rpoB(1)*	infB(1)*	gapA(2)*	pgi(2)*	phoE(1)*	tonB(10)*
NCTC9182	ERS718584	ERR976782	K. pneumoniae	173213	952089911	504	gapA(2)	infB(1)	mdh(1)	pgi(1)	phoE(3)	rpoB(3)	tonB(18)	72	8200	504	mdh(1)*	rpoB(3)*	infB(1)*	gapA(2)*	pgi(1)*	phoE(3)*	tonB(18)*
NCTC9183	ERS702131	ERR950068	K. pneumoniae	148650	343313850	567	gapA(2)	infB(1)	mdh(77)	pgi(1)	phoE(17)	rpoB(4)	tonB(42)	52	28800	567	mdh(77)*	rpoB(4)*	infB(1)*	gapA(2)*	pgi(1)*	phoE(17)*	tonB(42)*
NCTC9185	ERS702132	ERR950069	K. pneumoniae	53359	239590631	333	gapA(37)	infB(44)	mdh(52)	pgi(57)	phoE(69)	rpoB(34)	tonB(98)	27	6600	333	mdh(52)*	rpoB(34)*	infB(44)*	gapA(37)*	pgi(57)*	phoE(69)*	tonB(98)*
NCTC9186	ERS702133	ERR950070	K. oxytoca	106873	427987507	82	gapA(14)	infB(24)	mdh(15)	pgi(8)	phoE(18)	rpoB(6)	tonB(4)	36	20500	82	mdh(15)*	rpoB(6)*	infB(24)*	gapA(14)*	pgi(8)*	phoE(18)*	tonB(4)*
NCTC92	ERS743109	ERR987680	S. enterica	227760	902550409	1027	aroC(16)	dnaN(16)	hemD(221)	hisD(18)	purE(8)	sucA(12)	thrA(18)	132	17800	1027	hisD(18)*	dnaN(16)*	hemD(221)*	purE(8)*	sucA(12)*	thrA(18)*	aroC(16)*
NCTC9309	ERS636088	ERR768080	S. aureus	140692	670799216	254	arcC(3)	aroE(32)	glpF(1)	gmk(1)	pta(4)	tpi(4)	yqiL(3)	166	16400	254	glpF(1)*	arcC(3)*	gmk(1)*	pta(4)	aroE(32)*	tpi(4)*	yqiL(3)*
NCTC9369	ERS806206	ERR1100788	S. aureus	320105	1203975084	8	arcC(3)	aroE(3)	glpF(1)	gmk(1)	pta(4)	tpi(4)	yqiL(3)	101	13400	3341	glpF(1)	arcC(377)	gmk(1)	pta(4)	aroE(3)	tpi(4)	yqiL(3)
NCTC9393	ERS825158	ERR1140958	S. aureus	119203	529615868	5	arcC(1)	aroE(4)	glpF(1)	gmk(4)	pta(12)	tpi(1)	yqiL(10)	84	10200	5	glpF(1)	arcC(1)	gmk(4)	pta(12)	aroE(4)	tpi(1)*	yqiL(10)
NCTC9413	ERS970070	ERR1254189	S. dysgalactiae	350391	1106897187	275	gki(3)	gtr(3)	murI(4)	mutS(2)	recP(30)	xpt(52)	atoB(1)	31	8600	275	xpt(52)*	mutS(2)*	gtr(3)	atoB(1)*	gki(3)*	murI(4)	recP(30)*
NCTC9414	ERS950457	ERR1229113	S. dysgalactiae	457161	1156546444	49	gki(3)	gtr(2)	murI(3)	mutS(1)	recP(5)	xpt(5)	atoB(2)	30	7800	49	xpt(5)*	mutS(1)	gtr(2)	atoB(2)*	gki(3)*	murI(3)*	recP(5)*
NCTC9433	ERS554120	ERR695657	P. aeruginosa	129769	577240477	1920	acs(27)	aro(13)	gua(9)	mut(156)	nuo(1)	pps(7)	trp(192)	147	24000	1920	aro(13)*	mut(156)*	pps(7)*	gua(9)*	acs(27)*	nuo(1)*	trp(192)*
NCTC9434	ERS799799	ERR1070150	E. coli	239132	1041512609	95	adk(37)	fumC(38)	gyrB(19)	icd(37)	mdh(17)	purA(11)	recA(26)	101	18200	95	mdh(17)	gyrB(19)	purA(11)*	recA(26)	icd(37)*	fumC(38)*	adk(37)*
NCTC9494	ERS523591	ERR690968	K. pneumoniae	58898	210134176	23	gapA(2)	infB(1)	mdh(1)	pgi(1)	phoE(9)	rpoB(4)	tonB(12)	37	15000	23	mdh(1)*	rpoB(4)*	infB(1)*	gapA(2)*	pgi(1)*	phoE(9)*	tonB(12)*
NCTC9495	ERS799800	ERR1070151	K. pneumoniae	206363	874344749	82	gapA(2)	infB(6)	mdh(1)	pgi(1)	phoE(4)	rpoB(1)	tonB(33)	59	19200	82	mdh(1)*	rpoB(1)*	infB(6)	gapA(2)*	pgi(1)*	phoE(4)*	tonB(33)*
NCTC9498	ERS702134	ERR950071	K. pneumoniae	134529	626917479	82	gapA(2)	infB(6)	mdh(1)	pgi(1)	phoE(4)	rpoB(1)	tonB(33)	57	19400	82	mdh(1)	rpoB(1)*	infB(6)	gapA(2)*	pgi(1)*	phoE(4)*	tonB(33)
NCTC9504	ERS523592	ERR690969	K. pneumoniae	128539	530176566	29	gapA(2)	infB(3)	mdh(2)	pgi(2)	phoE(6)	rpoB(4)	tonB(4)	55	21400	29	mdh(2)*	rpoB(4)*	infB(3)*	gapA(2)*	pgi(2)*	phoE(6)*	tonB(4)*
NCTC9529	ERS701897	ERR950058	Cronobacter	138284	755978024	54	atpD(27)	fusA(19)	glnS(20)	gltB(14)	gyrB(20)	infB(45)	pps(33)	34	3000	54	pps(33)*	gyrB(20)*	infB(45)*	glnS(20)*	gltB(14)*	atpD(27)*	fusA(19)*
NCTC9546	ERS806207	ERR1100789	S. aureus	145685	605735324	692	arcC(12)	aroE(89)	glpF(1)	gmk(1)	pta(4)	tpi(5)	yqiL(90)	65	6400	692	glpF(1)	arcC(12)*	gmk(1)	pta(4)*	aroE(89)*	tpi(5)*	yqiL(90)*
NCTC9547	ERS811724	ERR1124222	S. aureus	280127	1230511818	97	arcC(3)	aroE(1)	glpF(1)	gmk(1)	pta(1)	tpi(5)	yqiL(3)	108	9200	97	glpF(1)*	arcC(3)	gmk(1)	pta(1)	aroE(1)*	tpi(5)	yqiL(3)*
NCTC9551	ERS825159	ERR1140959	S. aureus	70320	310473319	97	arcC(3)	aroE(1)	glpF(1)	gmk(1)	pta(1)	tpi(5)	yqiL(3)	75	7200	97	glpF(1)	arcC(3)*	gmk(1)*	pta(1)	aroE(1)*	tpi(5)*	yqiL(3)
NCTC9552	ERS950459	ERR1229115	S. aureus	340839	1057036868	97	arcC(3)	aroE(1)	glpF(1)	gmk(1)	pta(1)	tpi(5)	yqiL(3)	75	8400	97	glpF(1)*	arcC(3)	gmk(1)*	pta(1)*	aroE(1)*	tpi(5)*	yqiL(3)*
NCTC9553	ERS836415	ERR1156414	S. aureus	276305	1184883257	151	arcC(6)	aroE(72)	glpF(12)	gmk(43)	pta(49)	tpi(67)	yqiL(59)	62	4000	151	glpF(12)*	arcC(6)*	gmk(43)*	pta(49)*	aroE(72)*	tpi(67)*	yqiL(59)*
NCTC9555	ERS825160	ERR1140960	S. aureus	162914	624379021	133	arcC(6)	aroE(66)	glpF(46)	gmk(2)	pta(7)	tpi(50)	yqiL(18)	55	8200	133	glpF(46)*	arcC(6)*	gmk(2)	pta(7)	aroE(66)*	tpi(50)	yqiL(18)*
NCTC9556	ERS950460	ERR1229116	S. aureus	312724	1020005523	692	arcC(12)	aroE(89)	glpF(1)	gmk(1)	pta(4)	tpi(5)	yqiL(90)	84	10000	692	glpF(1)*	arcC(12)*	gmk(1)	pta(4)*	aroE(89)*	tpi(5)	yqiL(90)*
NCTC9601	ERS702135	ERR956951	K. pneumoniae	62261	219799517	381	gapA(10)	infB(6)	mdh(1)	pgi(9)	phoE(12)	rpoB(42)	tonB(9)	53	20000	381	mdh(1)*	rpoB(42)*	infB(6)*	gapA(10)	pgi(9)*	phoE(12)*	tonB(9)*
NCTC9603	ERS970071	ERR1254190	S. dysgalactiae	325605	1105692068	369	gki(3)	gtr(3)	murI(4)	mutS(1)	recP(11)	xpt(1)	atoB(2)	28	5400	369	xpt(1)*	mutS(1)*	gtr(3)	atoB(2)*	gki(3)*	murI(4)*	recP(11)
NCTC9606	ERS647566	ERR772450	S. enterica	106967	444146552	2585	aroC(25)	dnaN(77)	hemD(171)	hisD(22)	purE(557)	sucA(181)	thrA(25)	46	4400	2585	hisD(22)*	dnaN(77)*	hemD(171)*	purE(557)*	sucA(181)*	thrA(25)*	aroC(25)*
NCTC9611	ERS950452	ERR1229108	S. aureus	359732	1052191484	692	arcC(12)	aroE(89)	glpF(1)	gmk(1)	pta(4)	tpi(5)	yqiL(90)	97	13800	692	glpF(1)*	arcC(12)	gmk(1)*	pta(4)*	aroE(89)	tpi(5)*	yqiL(90)
NCTC9612	ERS825161	ERR1140962	S. aureus	257574	1147208855	692	arcC(12)	aroE(89)	glpF(1)	gmk(1)	pta(4)	tpi(5)	yqiL(90)	67	6600	692	glpF(1)*	arcC(12)*	gmk(1)	pta(4)*	aroE(89)*	tpi(5)	yqiL(90)*
NCTC9613	ERS825162	ERR1140963	S. aureus	157065	627789281	692	arcC(12)	aroE(89)	glpF(1)	gmk(1)	pta(4)	tpi(5)	yqiL(90)	50	4400	692	glpF(1)*	arcC(12)*	gmk(1)*	pta(4)*	aroE(89)	tpi(5)*	yqiL(90)*
NCTC9614	ERS825151	ERR1140949	S. aureus	202611	943491680	692	arcC(12)	aroE(89)	glpF(1)	gmk(1)	pta(4)	tpi(5)	yqiL(90)	130	6000	692	glpF(1)*	arcC(12)*	gmk(1)*	pta(4)*	aroE(89)*	tpi(5)*	yqiL(90)*
NCTC9616	ERS702136	ERR950073	K. pneumoniae	62600	162178749	82	gapA(2)	infB(6)	mdh(1)	pgi(1)	phoE(4)	rpoB(1)	tonB(33)	33	17600	82	mdh(1)*	rpoB(1)*	infB(6)*	gapA(2)*	pgi(1)*	phoE(4)*	tonB(33)*
NCTC9617	ERS702137	ERR950074	K. pneumoniae	100253	315676054	82	gapA(2)	infB(6)	mdh(1)	pgi(1)	phoE(4)	rpoB(1)	tonB(33)	48	16800	82	mdh(1)*	rpoB(1)*	infB(6)*	gapA(2)*	pgi(1)*	phoE(4)*	tonB(33)*
NCTC9632	ERS706557	ERR956950	K. pneumoniae	241836	1027328399	3	gapA(5)	infB(5)	mdh(1)	pgi(1)	phoE(9)	rpoB(6)	tonB(11)	36	2600	3	mdh(1)*	rpoB(6)*	infB(5)*	gapA(5)*	pgi(1)*	phoE(9)*	tonB(11)*
NCTC9635	ERS701898	ERR950059	K. pneumoniae	119963	616679962	3	gapA(5)	infB(5)	mdh(1)	pgi(1)	phoE(9)	rpoB(6)	tonB(11)	62	16000	3	mdh(1)*	rpoB(6)*	infB(5)*	gapA(5)	pgi(1)	phoE(9)*	tonB(11)*
NCTC9636	ERS1058918	ERR1397206	K. pneumoniae	206044	680545596	3	gapA(5)	infB(5)	mdh(1)	pgi(1)	phoE(9)	rpoB(6)	tonB(11)	90	34400	3	mdh(1)	rpoB(6)*	infB(5)	gapA(5)*	pgi(1)*	phoE(9)	tonB(11)
NCTC9637	ERS702138	ERR956953	K. pneumoniae	76362	340420625	3	gapA(5)	infB(5)	mdh(1)	pgi(1)	phoE(9)	rpoB(6)	tonB(11)	70	18400	3	mdh(1)*	rpoB(6)*	infB(5)*	gapA(5)*	pgi(1)*	phoE(9)*	tonB(11)*
NCTC9656	ERS706559	ERR968280	K. pneumoniae	239488	807433641	692	gapA(2)	infB(1)	mdh(2)	pgi(1)	phoE(1)	rpoB(4)	tonB(42)	154	55800	692	mdh(2)*	rpoB(4)*	infB(1)	gapA(2)*	pgi(1)*	phoE(1)*	tonB(42)
NCTC9657	ERS812515	ERR1046593	K. pneumoniae	139519	525558766	93	gapA(10)	infB(11)	mdh(1)	pgi(9)	phoE(12)	rpoB(4)	tonB(9)	41	10200	93	mdh(1)*	rpoB(4)*	infB(11)*	gapA(10)*	pgi(9)*	phoE(12)*	tonB(9)*
NCTC9660	ERS706560	ERR972340	K. pneumoniae	232588	970237032	60	gapA(2)	infB(1)	mdh(2)	pgi(1)	phoE(4)	rpoB(4)	tonB(8)	46	8600	60	mdh(2)*	rpoB(4)*	infB(1)*	gapA(2)*	pgi(1)*	phoE(4)*	tonB(8)*
NCTC9661	ERS799802	ERR1070153	K. pneumoniae	160134	676079269	91	gapA(10)	infB(6)	mdh(1)	pgi(9)	phoE(12)	rpoB(4)	tonB(9)	60	16400	91	mdh(1)	rpoB(4)	infB(6)*	gapA(10)*	pgi(9)*	phoE(12)*	tonB(9)
NCTC9662	ERS799803	ERR1070154	K. pneumoniae	173177	663927666	91	gapA(10)	infB(6)	mdh(1)	pgi(9)	phoE(12)	rpoB(4)	tonB(9)	49	13800	91	mdh(1)*	rpoB(4)*	infB(6)*	gapA(10)*	pgi(9)*	phoE(12)*	tonB(9)*
NCTC9684	ERS743108	ERR987679	S. enterica	112058	392486672	88	aroC(46)	dnaN(44)	hemD(46)	hisD(46)	purE(38)	sucA(18)	thrA(34)	90	17400	88	hisD(46)*	dnaN(44)*	hemD(46)*	purE(38)*	sucA(18)	thrA(34)*	aroC(46)*
NCTC9699	ERS739093	ERR985348	E. coli	148342	756380522	6071	adk(136)	fumC(11)	gyrB(5)	icd(1)	mdh(12)	purA(8)	recA(6)	124	19000	6071	mdh(12)*	gyrB(5)	purA(8)	recA(6)*	icd(1)	fumC(11)*	adk(136)
NCTC9701	ERS744789	ERR1124220	E. coli	248911	1102951589	7444	adk(29)	fumC(12)	gyrB(8)	icd(12)	mdh(15)	purA(567)	recA(2)	77	8200	7444	mdh(15)*	gyrB(8)	purA(567)*	recA(2)*	icd(12)*	fumC(12)*	adk(29)*
NCTC9702	ERS764946	ERR1046584	E. coli	82665	354372673	30	adk(18)	fumC(22)	gyrB(16)	icd(23)	mdh(5)	purA(15)	recA(4)	66	11800	30	mdh(5)*	gyrB(16)*	purA(15)	recA(4)*	icd(23)*	fumC(22)	adk(18)*
NCTC9708	ERS685296	ERR910542	E. coli	160912	667365899	3	adk(6)	fumC(4)	gyrB(3)	icd(7)	mdh(7)	purA(7)	recA(6)	100	21400	3	mdh(7)*	gyrB(3)*	purA(7)*	recA(6)	icd(7)*	fumC(4)*	adk(6)*
NCTC9752	ERS825152	ERR1140950	S. aureus	346061	1297420665	97	arcC(3)	aroE(1)	glpF(1)	gmk(1)	pta(1)	tpi(5)	yqiL(3)	242	52800	97	glpF(1)	arcC(3)	gmk(1)	pta(1)	aroE(1)	tpi(5)	yqiL(3)
NCTC9775	ERS685297	ERR910543	E. coli	191475	741706691	59	adk(27)	fumC(32)	gyrB(24)	icd(29)	mdh(26)	purA(19)	recA(22)	72	9000	59	mdh(26)*	gyrB(24)*	purA(19)*	recA(22)*	icd(29)*	fumC(32)*	adk(27)*
NCTC9776	ERS685298	ERR910544	E. coli	169167	700963913	52	adk(6)	fumC(11)	gyrB(5)	icd(1)	mdh(20)	purA(8)	recA(2)	100	20400	52	mdh(20)*	gyrB(5)*	purA(8)*	recA(2)*	icd(1)*	fumC(11)*	adk(6)
NCTC9828	ERS956180	ERR1254166	S. agalactiae	469150	1158026854	67	adhP(13)	pheS(1)	atr(1)	glnA(13)	sdhA(1)	glcK(1)	tkt(5)	58	20500	67	tkt(5)*	pheS(1)	sdhA(1)*	atr(1)*	adhP(13)	glcK(1)*	glnA(13)*
NCTC9855	ERS736958	ERR985324	E. coli	203210	700882969	3	adk(6)	fumC(4)	gyrB(3)	icd(7)	mdh(7)	purA(7)	recA(6)	82	16200	3	mdh(7)*	gyrB(3)*	purA(7)*	recA(6)*	icd(7)*	fumC(4)*	adk(6)*
NCTC9868	ERS523593	ERR690970	S. enterica	120013	591479616	301	aroC(110)	dnaN(103)	hemD(40)	hisD(112)	purE(90)	sucA(114)	thrA(102)	101	17200	301	hisD(112)*	dnaN(103)*	hemD(40)*	purE(90)*	sucA(114)*	thrA(102)*	aroC(110)*
NCTC9944	ERS798844	ERR1080514	S. aureus	75340	429543808	240	arcC(2)	aroE(3)	glpF(1)	gmk(1)	pta(21)	tpi(4)	yqiL(3)	147	13200	240	glpF(1)	arcC(2)	gmk(1)	pta(21)*	aroE(3)	tpi(4)	yqiL(3)
NCTC9948	ERS523594	ERR690971	S. enterica	115135	547067462	3706	aroC(25)	dnaN(232)	hemD(27)	hisD(22)	purE(18)	sucA(264)	thrA(169)	209	17000	3706	hisD(22)*	dnaN(232)*	hemD(27)*	purE(18)*	sucA(264)*	thrA(169)*	aroC(25)*
NCTC9961	ERS747604	ERR1016529	E. coli	157101	594459937	10	adk(10)	fumC(11)	gyrB(4)	icd(8)	mdh(8)	purA(8)	recA(2)	115	26800	10	mdh(8)*	gyrB(4)	purA(8)	recA(2)	icd(8)*	fumC(11)*	adk(10)
NCTC9962	ERS747605	ERR1016530	E. coli	19204	117127114	6071	adk(136)	fumC(11)	gyrB(5)	icd(1)	mdh(12)	purA(8)	recA(6)	67	10400	6071	mdh(12)*	gyrB(5)*	purA(8)*	recA(6)*	icd(1)*	fumC(11)	adk(136)*
NCTC9963	ERS747606	ERR1016531	E. coli	138309	531023728	57	adk(6)	fumC(31)	gyrB(5)	icd(28)	mdh(1)	purA(1)	recA(2)	138	29800	57	mdh(1)	gyrB(5)	purA(1)	recA(2)	icd(28)*	fumC(31)*	adk(6)*
NCTC9964	ERS747607	ERR1016532	E. coli	177306	697647379	58	adk(6)	fumC(4)	gyrB(4)	icd(16)	mdh(24)	purA(8)	recA(14)	106	18000	58	mdh(24)*	gyrB(4)	purA(8)*	recA(14)*	icd(16)*	fumC(4)*	adk(6)*
NCTC9965	ERS747608	ERR1016533	E. coli	119690	397412468	1204	adk(83)	fumC(230)	gyrB(120)	icd(161)	mdh(159)	purA(2)	recA(2)	74	11400	1204	mdh(159)*	gyrB(120)	purA(2)*	recA(2)*	icd(161)*	fumC(230)*	adk(83)*
NCTC9967	ERS764454	ERR1025277	E. coli	200995	903139275	5766	adk(6)	fumC(4)	gyrB(1)	icd(1)	mdh(8)	purA(18)	recA(2)	90	11200	5766	mdh(8)	gyrB(1)	purA(18)	recA(2)*	icd(1)*	fumC(4)*	adk(6)*
NCTC9969	ERS764455	ERR1025278	E. coli	148970	685872872	6381	adk(87)	fumC(186)	gyrB(543)	icd(24)	mdh(24)	purA(162)	recA(64)	84	15600	6381	mdh(24)*	gyrB(543)	purA(162)*	recA(64)*	icd(24)	fumC(186)*	adk(87)*

## Sheet: Supplementary Table 2
Supplementary Table 2: PacBio NCTC control samples						Krocus
NCTC strain	Sample Accession	Raw data accession	Reads	Bases	Species	Database	Preditect ST
NCTC10004	ERS659571	ERR879386	132745	698490205	Klebsiella aerogenes	Klebsiella_pneumoniae	116	mdh(1)	rpoB(1)	infB(1)	gapA(15)	pgi(18)	phoE(1)	tonB(4)
NCTC10038	ERS956175	ERR1254171	312348	907509743	Pseudomonas fluorescens	Pseudomonas_aeruginosa	ND	aro(42)*	mut(60)*	pps(77)*	gua(87)*	acs(137)*	nuo(32)*	trp(72)*
NCTC10389	ERS970074	ERR1274804	303126	963984059	Streptococcus equinus	Streptococcus_pyogenes	ND	xpt(96)*	gtr(91)*	gki(74)*
NCTC10517	ERS836408	ERR1156408	326042	1186067083	Staphylococcus xylosus	Staphylococcus_aureus	ND	glpF(2)*	arcC(65)	gmk(6)*	pta(179)*	aroE(592)*	tpi(278)	yqiL(2)
NCTC10518	ERS846850	ERR1156422	166710	778765978	Staphylococcus warneri	Staphylococcus_aureus	ND	glpF(43)*	arcC(191)*	gmk(79)*	pta(488)*	aroE(118)*	tpi(512)*	yqiL(192)*
NCTC10692	ERS1058910	ERR1377193	308327	1097761377	Pseudomonas oleovorans	Pseudomonas_aeruginosa	ND	aro(90)*	mut(91)	pps(83)*	gua(89)*	acs(120)	nuo(65)*	trp(97)*
NCTC10697	ERS1018579	ERR1305749	204892	766445781	Pseudomonas taetrolens	Pseudomonas_aeruginosa	ND	aro(38)*	mut(82)*	pps(79)*	gua(87)*	acs(135)*	nuo(79)*	trp(53)*
NCTC10708	ERS1037088	ERR1354165	493038	1344923824	Streptococcus milleri	Streptococcus_pyogenes	ND	mutS(73)*
NCTC10832	ERS1058924	ERR1397211	720907	1441797401	Streptococcus mutans	Streptococcus_pyogenes	ND	mutS(21)*	gtr(7)*	gki(5)*	yqiL(99)*
NCTC10860	ERS1018580	ERR1305750	198071	719894545	Pseudomonas pseudoalcaligenes	Pseudomonas_aeruginosa	ND	aro(90)*	mut(91)	pps(83)*	gua(89)	acs(120)*	nuo(65)	trp(97)*
NCTC10897	ERS956176	ERR1254172	297037	1086741235	Pseudomonas mendocina	Pseudomonas_aeruginosa	ND	aro(90)*	mut(91)*	pps(83)*	gua(89)*	acs(120)*	nuo(65)*	trp(102)*
NCTC10899	ERS1043808	ERR1354176	100038	332027878	Pseudomonas mendocina	Pseudomonas_aeruginosa	ND	aro(90)*	mut(91)*	pps(83)*	gua(89)*	acs(120)*	nuo(65)*	trp(102)*
NCTC10904	ERS685285	ERR910531	155425	525426578	Streptococcus sanguinis	Streptococcus_pyogenes	ND
NCTC10921	ERS1037090	ERR1354167	461499	1314668685	Streptococcus sobrinus	Streptococcus_pyogenes	ND	mutS(12)*	gki(40)*	murI(107)*
NCTC10923	ERS685286	ERR910532	138277	350492172	Streptococcus mutans	Streptococcus_pyogenes	ND	xpt(15)*	mutS(75)*	gtr(49)*	gki(5)*
NCTC10936	ERS1018581	ERR1305751	377638	1015754865	Pseudomonas putida	Pseudomonas_aeruginosa	ND	aro(109)*	mut(112)*	pps(84)*	gua(155)*	acs(140)*	nuo(79)*	trp(129)*
NCTC10937	ERS1018582	ERR1305752	235480	1030840375	Pseudomonas lemoignei	Pseudomonas_aeruginosa	ND	aro(207)*	mut(50)*	pps(77)*	gua(87)*	acs(132)*	nuo(80)*	trp(100)*
NCTC11044	ERS846855	ERR1173475	84922	365607090	Staphylococcus warneri	Staphylococcus_aureus	ND	glpF(362)*	arcC(202)*	gmk(79)*	pta(38)*	aroE(640)*	tpi(302)*	yqiL(298)*
NCTC11045	ERS950462	ERR1229118	426619	1300274247	Staphylococcus capitis	Staphylococcus_aureus	ND	glpF(391)*	arcC(46)*	gmk(148)*	pta(243)*	aroE(105)*	tpi(23)*	yqiL(560)*
NCTC11086	ERS956182	ERR1254168	444404	1142385358	Streptococcus sanguinis	Streptococcus_pyogenes	ND	gtr(89)*	recP(107)*
NCTC11169	ERS956183	ERR1254169	464888	1311925846	Streptococcus milleri	Streptococcus_pyogenes	ND	xpt(61)*	murI(111)*	yqiL(47)*
NCTC11189	ERS901505	ERR1210817	455347	1256437720	Streptococcus viridans	Streptococcus_pyogenes	ND	gtr(63)*	gki(2)*	murI(73)*	yqiL(100)*
NCTC11290	ERS1117685	ERR1517151	157705	559283785	Streptococcus acidominimus	Streptococcus_pyogenes	ND	gtr(34)*	gki(61)*	murI(73)*	recP(40)*
NCTC11436	ERS685287	ERR910533	150326	535189620	Streptococcus equinus	Streptococcus_pyogenes	ND	xpt(112)*	mutS(59)*	gtr(32)*	gki(9)*	murI(38)*	recP(29)*
NCTC11558	ERS1066620	ERR1407352	434249	1033081729	Streptococcus macacae	Streptococcus_pyogenes	ND	gtr(79)*	gki(145)*
NCTC11564	ERS980034	ERR1274829	526301	1331506298	Streptococcus equisimilis	Streptococcus_dysgalactiae_equisimilis	ND	xpt(1)	mutS(1)	gtr(2)	atoB(2)	gki(4)	murI(4)	recP(9)*
NCTC11842	ERS1018590	ERR1305759	396452	1198943089	Pseudomonas luteola	Pseudomonas_aeruginosa	ND	aro(114)*	mut(94)*	gua(136)*	acs(155)*	nuo(48)*	trp(72)*
NCTC12101	ERS654927	ERR879373	129064	517994077	Staphylococcus auricularis	Staphylococcus_aureus	ND	glpF(215)*	arcC(261)*	gmk(50)*	pta(190)*	aroE(484)*	tpi(278)*	yqiL(12)*
NCTC12103	ERS812511	ERR1046589	166075	853864246	Staphylococcus sciuri subsp. sciuri	Staphylococcus_aureus	ND	glpF(556)*	arcC(54)*	gmk(322)*	pta(294)*	aroE(80)*	tpi(287)	yqiL(372)*
NCTC12146	ERS659592	ERR902060	131543	587294040	Klebsiella terrigena	Klebsiella_pneumoniae	ND	mdh(50)*	rpoB(34)	infB(41)	gapA(37)	pgi(92)	phoE(69)	tonB(128)*
NCTC12158	ERS659593	ERR902061	199554	752304124	Klebsiella planticola	Klebsiella_pneumoniae	ND	mdh(50)*	rpoB(148)*	infB(120)	gapA(140)	pgi(170)	phoE(277)*	tonB(266)*
NCTC12167	ERS901507	ERR1210819	190701	731263130	Streptococcus vestibularis	Streptococcus_pyogenes	ND	mutS(62)*	gtr(60)*	gki(90)*
NCTC12195	ERS654928	ERR879374	60209	248434630	Staphylococcus gallinarum	Staphylococcus_aureus	ND	glpF(556)*	arcC(166)*	gmk(252)*	pta(25)*	aroE(393)*	tpi(45)*	yqiL(396)*
NCTC12196	ERS654929	ERR879375	320917	717524136	Staphylococcus caprae	Staphylococcus_aureus	ND	glpF(556)*	arcC(442)*	gmk(234)*	pta(522)*	aroE(160)*	tpi(76)*	yqiL(195)*
NCTC12224	ERS901502	ERR1210814	462242	1231454295	Streptococcus hyointestinalis	Streptococcus_pyogenes	ND	gki(137)*	murI(111)*	recP(1)*
NCTC12225	ERS798846	ERR1080516	114907	594978360	Staphylococcus delphini	Staphylococcus_aureus	ND	glpF(20)*	arcC(100)*	gmk(108)*	pta(119)*	aroE(72)*	tpi(250)*	yqiL(42)*
NCTC12277	ERS1049096	ERR1366077	697175	1326492886	Streptococcus criceti	Streptococcus_pyogenes	ND	mutS(88)*	murI(73)*	recP(51)*
NCTC12278	ERS879592	ERR1210804	350125	1198151322	Streptococcus ferus	Streptococcus_pyogenes	ND	mutS(13)*	gtr(83)*	gki(79)*
NCTC12279	ERS1037091	ERR1354168	226317	802256451	Streptococcus sobrinus	Streptococcus_pyogenes	ND	mutS(78)*	gtr(60)*	gki(74)*	recP(107)*
NCTC12413	ERS836411	ERR1156411	160856	707871715	Staphylococcus arlettae	Staphylococcus_aureus	ND	glpF(95)*	arcC(95)*	gmk(322)*	pta(418)*	aroE(133)*	tpi(328)*	yqiL(192)*
NCTC12415	ERS798848	ERR1100760	233112	1168051578	Staphylococcus kloosii	Staphylococcus_aureus	ND	glpF(270)*	arcC(442)*	gmk(175)*	pta(287)*	aroE(80)*	tpi(45)*	yqiL(548)*
NCTC12421	ERS836421	ERR1156420	142747	505065374	Enterococcus cecorum	Enterococcus_faecalis	ND	xpt(51)*	pstS(24)*	aroE(30)*	gyd(11)*
NCTC12479	ERS956186	ERR1254175	264776	1074197460	Streptococcus cristatus	Streptococcus_pyogenes	ND	mutS(9)*	murI(73)*
NCTC12854	ERS901493	ERR1210806	288798	885859571	Streptococcus parasanguinis	Streptococcus_pyogenes	ND	gki(75)*	murI(16)*	recP(16)*
NCTC12957	ERS901508	ERR1210821	413354	1375975402	Streptococcus acidominimus	Streptococcus_pyogenes	ND	gtr(106)*	murI(81)*	recP(16)*	yqiL(21)*
NCTC13095	ERS659595	ERR902063	145795	560323324	Klebsiella planticola	Klebsiella_pneumoniae	ND	mdh(50)*	rpoB(140)*	infB(120)*	gapA(140)*	pgi(170)	phoE(277)*	tonB(266)*
NCTC13096	ERS659596	ERR902064	306404	653697809	Klebsiella planticola	Klebsiella_pneumoniae	ND	mdh(50)*	rpoB(140)*	infB(120)*	gapA(146)*	pgi(170)	phoE(277)*	tonB(394)*
NCTC13186	ERS1018595	ERR1329804	257930	924558188	Pseudomonas putida	Pseudomonas_aeruginosa	ND	aro(111)*	mut(109)*	pps(82)*	gua(155)*	acs(101)*	nuo(79)*	trp(144)*
NCTC13634	ERS659567	ERR879382	110695	579842391	Staphylococcus saprophyticus subsp saprophyticus	Staphylococcus_aureus	ND	glpF(321)*	arcC(201)*	gmk(275)*	pta(38)*	aroE(160)*	tpi(445)	yqiL(16)*
NCTC13766	ERS1068198	ERR1417245	370953	1320033167	Streptococcus urinalis	Streptococcus_pyogenes	ND	gtr(130)*	gki(37)*	recP(83)*
NCTC13767	ERS1092516	ERR1456735	101021	422151326	Streptococcus gallolyticus	Streptococcus_pyogenes	ND	mutS(59)*	gtr(99)*	gki(33)*	murI(16)*	recP(51)*
NCTC13771	ERS1092517	ERR1456736	92849	475006166	Streptococcus infantis	Streptococcus_pyogenes	ND	mutS(99)*	gki(30)*	murI(111)*
NCTC13774	ERS1092518	ERR1456737	114117	487437411	Streptococcus lutetiensis	Streptococcus_pyogenes	ND	xpt(112)*	mutS(59)*	gtr(99)*	gki(45)*	murI(55)*	recP(15)*
NCTC3165	ERS1022030	ERR1344889	372728	1062331346	Streptococcus gordonii	Streptococcus_pyogenes	ND	mutS(62)*
NCTC3168	ERS956178	ERR1246947	311379	1203782550	Streptococcus sanguinis	Streptococcus_pyogenes	ND	xpt(6)*	gki(141)*	murI(73)*
NCTC4133	ERS812508	ERR1046586	197659	912915772	Staphylococcus epidermidis	Staphylococcus_aureus	ND	glpF(362)*	arcC(261)*	gmk(79)*	pta(38)*	aroE(107)*	tpi(512)*	yqiL(32)*
NCTC4168	ERS879586	ERR1210801	186852	644569625	Escherichia dispar	Escherichia_coli_1	2348	mdh(4)	gyrB(29)	purA(8)	recA(73)	icd(25)	fumC(37)*	adk(35)
NCTC6181	ERS1058923	ERR1397210	313375	801607314	Streptococcus equisimilis	Streptococcus_dysgalactiae_equisimilis	ND	xpt(41)	mutS(23)	gtr(25)	atoB(8)	gki(22)*	murI(20)	recP(33)
NCTC7291	ERS812509	ERR1046587	165700	839106508	Staphylococcus warneri	Staphylococcus_aureus	ND	glpF(557)*	arcC(181)*	gmk(79)*	pta(38)*	aroE(201)*	tpi(512)*	yqiL(192)*
NCTC7292	ERS825148	ERR1140946	170207	668708917	Staphylococcus saprophyticus	Staphylococcus_aureus	ND	glpF(557)*	arcC(197)*	gmk(84)*	pta(43)*	aroE(201)*	tpi(445)	yqiL(389)*
NCTC7366	ERS956179	ERR1254165	387340	1283644024	Streptococcus salivarius	Streptococcus_pyogenes	ND	xpt(70)*	mutS(99)*	gki(37)*	recP(15)*
NCTC7486	ERS798865	ERR1100777	116972	525007659	Staphylococcus sp.	Staphylococcus_aureus	ND	glpF(70)*	arcC(202)*	gmk(234)*	pta(294)*	aroE(477)*	tpi(418)*	yqiL(49)*
NCTC7540	ERS807417	ERR1109319	259470	1173800691	Staphylococcus saprophyticus	Staphylococcus_aureus	ND	glpF(557)*	arcC(473)*	gmk(84)*	pta(310)*	aroE(394)*	tpi(218)	yqiL(32)*
NCTC7666	ERS807418	ERR1109320	120869	598415416	Staphylococcus saprophyticus	Staphylococcus_aureus	ND	glpF(557)*	arcC(274)*	gmk(84)*	pta(433)*	aroE(324)*	tpi(218)*	yqiL(182)*
NCTC7687	ERS807419	ERR1109321	152472	710679990	Staphylococcus saprophyticus	Staphylococcus_aureus	ND	glpF(321)*	arcC(166)*	gmk(118)*	pta(433)*	aroE(165)*	tpi(218)	yqiL(372)*
NCTC7688	ERS1043805	ERR1354174	169901	585719430	Staphylococcus saprophyticus subsp. saprophyticus	Staphylococcus_aureus	ND	glpF(557)*	arcC(274)*	gmk(84)*	pta(38)*	aroE(58)*	tpi(29)	yqiL(170)*
NCTC7692	ERS825149	ERR1140947	169763	772506325	Staphylococcus saprophyticus	Staphylococcus_aureus	ND	glpF(557)*	arcC(202)*	gmk(294)*	pta(38)*	aroE(324)*	tpi(218)	yqiL(32)*
NCTC7802	ERS807425	ERR1109327	235418	1021733812	Staphylococcus saprophyticus	Staphylococcus_aureus	ND	glpF(173)*	arcC(191)*	gmk(285)*	pta(94)*	aroE(336)*	tpi(418)*	yqiL(192)*
NCTC7863	ERS980035	ERR1274830	295146	1210390113	Streptococcus sanguinis	Streptococcus_pyogenes	ND	mutS(9)*
NCTC7865	ERS901511	ERR1210824	388498	1245730866	Streptococcus gordonii	Streptococcus_pyogenes	ND	mutS(62)*	murI(73)*
NCTC7868	ERS956189	ERR1254178	268281	1089423242	Streptococcus gordonii	Streptococcus_pyogenes	ND	mutS(75)*	gki(82)*
NCTC7914	ERS1054577	ERR1377172	337921	1216171212	Pseudomonas putida	Pseudomonas_aeruginosa	ND	aro(110)*	mut(50)*	pps(84)*	gua(155)*	acs(139)*	nuo(79)*	trp(248)*
NCTC7944	ERS807426	ERR1109328	116793	548028741	Staphylococcus hyicus	Staphylococcus_aureus	ND	glpF(556)*	arcC(202)*	gmk(305)*	pta(383)*	aroE(118)*	tpi(278)*	yqiL(131)*
NCTC912	ERS1068184	ERR1407365	234931	895365134	Pseudomonas putida	Pseudomonas_aeruginosa	ND	aro(110)*	mut(50)*	pps(87)*	gua(155)*	acs(45)*	nuo(79)*	trp(53)*

## Sheet: Supplementary Table 3
Supplementary Table 3: Comparison of K. pneumoniae samples sequenced on ONT and assembled with Unicycler against Krocus
				Unicycler (SPAdes+miniasm+racon+nanoplish) assembly (Illumina + Nanopore)								Unicycler (miniasm+racon+nanopolish) assembly (Nanopore only)								Canu + nanopolish (Nanopore only)								Krocus
Sample	BioSample	SRA run (Illumina reads)	SRA run (ONT reads)	ST								ST																Time (s)	Reads	ST
INF042	SAMEA3357010	ERR1023775	SRR5665597	37	gapA(2)	infB(9)	mdh(2)	pgi(1)	phoE(13)	rpoB(1)	tonB(16)	-	gapA(163?)	infB(9)	mdh(2)	pgi(1)	phoE(13?)	rpoB(161?)	tonB(16)	-	gapA(163?)	infB(9)	mdh(2)	pgi(1)	phoE(13?)	rpoB(116?)	tonB(16)	96	1500	37	mdh(2)*	rpoB(1)*	infB(9)*	gapA(2)*	pgi(1)*	phoE(13)*	tonB(16)*
INF059	SAMEA3357043	ERR1023792	SRR5665596	37	gapA(2)	infB(9)	mdh(2)	pgi(1)	phoE(13)	rpoB(1)	tonB(16)	-	gapA(163?)	infB(9)	mdh(2)	pgi(1?)	phoE(13?)	rpoB(116?)	tonB(16)	-	gapA(163?)	infB(9)	mdh(2)	pgi(180?)	phoE(13?)	rpoB(116?)	tonB(16)	123	2500	37	mdh(2)	rpoB(1)*	infB(9)*	gapA(2)*	pgi(1)*	phoE(13)*	tonB(16)*
INF163	SAMN07211279	SRR5665579	SRR5665591	340	gapA(3)	infB(3)	mdh(1)	pgi(1)	phoE(1)	rpoB(1)	tonB(18)	-	gapA(163?)	infB(~3)	mdh(97?)	pgi(156?)	phoE(324?)	rpoB(116?)	tonB(426?)	-								121	2500	340	mdh(1)*	rpoB(1)*	infB(3)*	gapA(3)*	pgi(1)*	phoE(1)*	tonB(18)*
INF164	SAMN07211280	SRR5665578	SRR5665590	340	gapA(3)	infB(3)	mdh(1)	pgi(1)	phoE(1)	rpoB(1)	tonB(18)	-	gapA(163?)	infB(3?)	mdh(97?)	pgi(193?)	phoE(324?)	rpoB(116?)	tonB(329?)	-								122	2500	340	mdh(1)*	rpoB(1)*	infB(3)*	gapA(3)*	pgi(1)*	phoE(1)*	tonB(18)*
INF249	SAMEA3357223	ERR1008714	SRR5665593	29	gapA(2)	infB(3)	mdh(2)	pgi(2)	phoE(6)	rpoB(4)	tonB(4)	-	gapA(163?)	infB(3)	mdh(220?)	pgi(193?)	phoE(188?)	rpoB(160?)	tonB(143?)	-	gapA(163?)	infB(3)	mdh(2)	pgi(199?)	phoE(188?)	rpoB(167?)	tonB(143?)	142	3500	29	mdh(2)	rpoB(4)*	infB(3)*	gapA(2)*	pgi(2)*	phoE(6)*	tonB(4)*
INF322	SAMEA3357193	ERR1008775	SRR5665592	29	gapA(2)	infB(3)	mdh(2)	pgi(2)	phoE(6)	rpoB(4)	tonB(4)	-	gapA(163?)	infB(3)	mdh(2)	pgi(193?)	phoE(~6)	rpoB(160?)	tonB(143?)	-	gapA(163?)	infB(3?)	mdh(2)	pgi(199?)	phoE(~6)	rpoB(160?)	tonB(143?)	114	2000	29	mdh(2)*	rpoB(4)*	infB(3)*	gapA(2)*	pgi(2)*	phoE(6)*	tonB(4)*
KSB1_7G	SAMEA3357346	ERR1023649	SRR5665595	37	gapA(2)	infB(9)	mdh(2)	pgi(1)	phoE(13)	rpoB(1)	tonB(16)	-	gapA(163?)	infB(9)	mdh(2)	pgi(193?)	phoE(13?)	rpoB(116?)	tonB(16)	-	gapA(163?)	infB(9)	mdh(2)	pgi(193?)	phoE(13?)	rpoB(116?)	tonB(16)	251	4500	37	mdh(2)*	rpoB(1)*	infB(9)*	gapA(2)*	pgi(1)*	phoE(13)*	tonB(16)*
KSB1_7J	SAMEA3357374	ERR1023671	SRR5665594	37	gapA(2)	infB(9)	mdh(2)	pgi(1)	phoE(13)	rpoB(1)	tonB(16)	-	gapA(163?)	infB(9?)	mdh(220?)	pgi(180?)	phoE(13?)	rpoB(116?)	tonB(16)	-	gapA(163?)	infB(9?)	mdh(2)	pgi(199?)	phoE(13?)	rpoB(116?)	tonB(16)	242	4500	37	mdh(2)	rpoB(1)*	infB(9)*	gapA(2)*	pgi(1)*	phoE(13)*	tonB(16)*
KSB1_8D	SAMEA3357320	ERR1015321	SRR5665601	681	gapA(16)	infB(24)	mdh(60)	pgi(33)	phoE(83)	rpoB(40)	tonB(67)	-	gapA(115?)	infB(24)	mdh(226?)	pgi(33?)	phoE(106?)	rpoB(107?)	tonB(404?)	-								93	4500	681	mdh(60)*	rpoB(40)*	infB(24)*	gapA(16)*	pgi(33)*	phoE(83)*	tonB(67)*
KSB1_9A	SAMN07211281	SRR5665581	SRR5665600	2999	gapA(2)	infB(1)	mdh(1)	pgi(39)	phoE(10)	rpoB(1)	tonB(5)	-	gapA(163?)	infB(1)	mdh(1)	pgi(39)	phoE(318?)	rpoB(116?)	tonB(5)	-	gapA(163?)	infB(1)	mdh(1)	pgi(39)	phoE(318?)	rpoB(116?)	tonB(5)	121	4500	2999	mdh(1)	rpoB(1)*	infB(1)	gapA(2)*	pgi(39)*	phoE(10)*	tonB(5)*
KSB1_9D	SAMN07211282	SRR5665580	SRR5665599	340	gapA(3)	infB(3)	mdh(1)	pgi(1)	phoE(1)	rpoB(1)	tonB(18)	-	gapA(163?)	infB(3?)	mdh(97?)	pgi(156?)	phoE(324?)	rpoB(116?)	tonB(427?)	-	gapA(163?)	infB(3)	mdh(1)	pgi(156?)	phoE(324?)	rpoB(116?)	tonB(426?)	82	2000	340	mdh(1)	rpoB(1)*	infB(3)*	gapA(3)*	pgi(1)*	phoE(1)*	tonB(18)*
KSB2_1B	SAMEA3357405	ERR1023685	SRR5665598	323	gapA(2)	infB(1)	mdh(1)	pgi(1)	phoE(9)	rpoB(1)	tonB(93)	-	gapA(163?)	infB(1)	mdh(1)	pgi(193?)	phoE(324?)	rpoB(145?)	tonB(93)	-	gapA(163?)	infB(1)	mdh(1)	pgi(199?)	phoE(324?)	rpoB(167?)	tonB(93)	105	4500	323	mdh(1)*	rpoB(1)*	infB(1)*	gapA(2)*	pgi(1)*	phoE(9)*	tonB(93)*

## Sheet: Supplementary Table 4
Supplementary Table 4: Simulated nanopore uncorrected raw reads from RefSeq E. coli complete genomes, with MLST results for Krocus and TS_mlst
		TS_mlst								Krocus with ecoli_R9_1D										Krocus with ecoli_R9_2D
Accession	Exclude	ST	adk	fumC	gyrB	icd	mdh	purA	recA	runtime (s)	No. reads	ST	adk	fumC	gyrB	icd	mdh	purA	recA	runtime (s)	No. reads	ST	adk	fumC	gyrB	icd	mdh	purA	recA
GCF_000005845.2		10	adk(10)	fumC(11)	gyrB(4)	icd(8)	mdh(8)	purA(8)	recA(2)			ND	adk(10)	fumC(685)	gyrB(684)*	icd(8)	mdh(8)*	purA(8)	recA(2)	26	6500	10	adk(10)*	fumC(11)*	gyrB(4)*	icd(8)*	mdh(8)*	purA(8)*	recA(2)
GCF_000007445.1		73	adk(36)	fumC(24)	gyrB(9)	icd(13)	mdh(17)	purA(11)	recA(25)	63	5500	73	adk(36)*	fumC(24)*	gyrB(9)*	icd(13)*	mdh(17)*	purA(11)*	recA(25)*	20	3500	73	adk(36)*	fumC(24)*	gyrB(9)*	icd(13)*	mdh(17)*	purA(11)*	recA(25)*
GCF_000008865.1		11	adk(12)	fumC(12)	gyrB(8)	icd(12)	mdh(15)	purA(2)	recA(2)			7806	adk(12)*	fumC(1068)*	gyrB(8)*	icd(12)*	mdh(15)*	purA(2)*	recA(2)*	35	9500	11	adk(12)	fumC(12)	gyrB(8)*	icd(12)	mdh(15)*	purA(2)	recA(2)
GCF_000009565.1		93	adk(6)	fumC(11)	gyrB(4)	icd(10)	mdh(7)	purA(8)	recA(6)	94	9000	93	adk(6)*	fumC(11)	gyrB(4)*	icd(10)*	mdh(7)*	purA(8)*	recA(6)*	33	8500	93	adk(6)	fumC(11)	gyrB(4)*	icd(10)	mdh(7)*	purA(8)*	recA(6)
GCF_000010245.2		10	adk(10)	fumC(11)	gyrB(4)	icd(8)	mdh(8)	purA(8)	recA(2)	86	8500	10	adk(10)*	fumC(11)*	gyrB(4)*	icd(8)*	mdh(8)*	purA(8)*	recA(2)	33	8500	10	adk(10)*	fumC(11)*	gyrB(4)*	icd(8)*	mdh(8)*	purA(8)	recA(2)*
GCF_000010385.1		156	adk(6)	fumC(29)	gyrB(32)	icd(16)	mdh(11)	purA(8)	recA(44)	89	8500	156	adk(6)*	fumC(29)*	gyrB(32)*	icd(16)*	mdh(11)*	purA(8)*	recA(44)*	28	6000	156	adk(6)*	fumC(29)*	gyrB(32)*	icd(16)	mdh(11)*	purA(8)*	recA(44)*
GCF_000010485.1		131	adk(53)	fumC(40)	gyrB(47)	icd(13)	mdh(36)	purA(28)	recA(29)	53	4000	131	adk(53)*	fumC(40)*	gyrB(47)*	icd(13)*	mdh(36)*	purA(28)*	recA(29)*	16	2000	131	adk(53)*	fumC(40)*	gyrB(47)*	icd(13)*	mdh(36)*	purA(28)*	recA(29)*
GCF_000010745.1		17	adk(6)	fumC(4)	gyrB(3)	icd(17)	mdh(7)	purA(7)	recA(6)			7545	adk(6)	fumC(4)	gyrB(489)*	icd(17)	mdh(7)*	purA(7)	recA(6)	26	6000	17	adk(6)*	fumC(4)*	gyrB(3)*	icd(17)*	mdh(7)*	purA(7)*	recA(6)*
GCF_000010765.1		16	adk(6)	fumC(4)	gyrB(12)	icd(16)	mdh(9)	purA(7)	recA(12)	93	9000	16	adk(6)*	fumC(4)*	gyrB(12)*	icd(16)*	mdh(9)*	purA(7)*	recA(12)*	38	10000	16	adk(6)*	fumC(4)	gyrB(12)*	icd(16)	mdh(9)*	purA(7)	recA(12)*
GCF_000013265.1		95	adk(37)	fumC(38)	gyrB(19)	icd(37)	mdh(17)	purA(11)	recA(26)			4876	adk(37)*	fumC(38)*	gyrB(246)*	icd(37)*	mdh(17)*	purA(11)*	recA(26)*	18	2500	95	adk(37)*	fumC(38)*	gyrB(19)*	icd(37)*	mdh(17)*	purA(11)*	recA(26)*
GCF_000013305.1		127	adk(13)	fumC(14)	gyrB(19)	icd(36)	mdh(23)	purA(11)	recA(10)	56	5500	127	adk(13)*	fumC(14)*	gyrB(19)*	icd(36)*	mdh(23)*	purA(11)*	recA(10)*	31	8000	127	adk(13)*	fumC(14)*	gyrB(19)*	icd(36)*	mdh(23)*	purA(11)	recA(10)
GCF_000014845.1		95	adk(37)	fumC(38)	gyrB(19)	icd(37)	mdh(17)	purA(11)	recA(26)	102	10000	95	adk(37)*	fumC(38)	gyrB(19)*	icd(37)*	mdh(17)*	purA(11)*	recA(26)*	20	4000	95	adk(37)*	fumC(38)*	gyrB(19)*	icd(37)*	mdh(17)*	purA(11)*	recA(26)*
GCF_000017745.1		1132	adk(6)	fumC(213)	gyrB(33)	icd(1)	mdh(24)	purA(8)	recA(7)	120	11000	1132	adk(6)*	fumC(213)*	gyrB(33)*	icd(1)*	mdh(24)*	purA(8)	recA(7)*	22	5000	1132	adk(6)*	fumC(213)*	gyrB(33)*	icd(1)*	mdh(24)*	purA(8)	recA(7)*
GCF_000017765.1		46	adk(8)	fumC(7)	gyrB(1)	icd(8)	mdh(8)	purA(8)	recA(6)			8232	adk(8)	fumC(827)*	gyrB(1)*	icd(8)	mdh(8)*	purA(8)*	recA(6)	26	6500	46	adk(8)*	fumC(7)*	gyrB(1)*	icd(8)*	mdh(8)*	purA(8)	recA(6)*
GCF_000017985.1		93	adk(6)	fumC(11)	gyrB(4)	icd(10)	mdh(7)	purA(8)	recA(6)	97	8500	93	adk(6)*	fumC(11)*	gyrB(4)*	icd(10)	mdh(7)*	purA(8)*	recA(6)*	27	5500	93	adk(6)*	fumC(11)	gyrB(4)*	icd(10)*	mdh(7)*	purA(8)*	recA(6)
GCF_000019385.1		3021	adk(8)	fumC(7)	gyrB(4)	icd(8)	mdh(8)	purA(18)	recA(233)	70	6000	3021	adk(8)*	fumC(7)*	gyrB(4)*	icd(8)*	mdh(8)*	purA(18)*	recA(233)*	33	8000	3021	adk(8)	fumC(7)	gyrB(4)*	icd(8)	mdh(8)*	purA(18)	recA(233)
GCF_000019425.1		1060	adk(10)	fumC(11)	gyrB(4)	icd(8)	mdh(8)	purA(8)	recA(128)			ND	adk(10)	fumC(685)	gyrB(684)*	icd(8)	mdh(8)*	purA(8)	recA(128)			ND	adk(10)	fumC(541)*	gyrB(4)*	icd(8)	mdh(8)*	purA(8)	recA(128)
GCF_000019645.1		354	adk(85)	fumC(88)	gyrB(78)	icd(29)	mdh(59)	purA(58)	recA(62)	31	2000	354	adk(85)*	fumC(88)*	gyrB(78)*	icd(29)*	mdh(59)*	purA(58)*	recA(62)*	24	5500	354	adk(85)*	fumC(88)	gyrB(78)*	icd(29)*	mdh(59)*	purA(58)*	recA(62)*
GCF_000021125.1		11	adk(12)	fumC(12)	gyrB(8)	icd(12)	mdh(15)	purA(2)	recA(2)	58	4500	11	adk(12)*	fumC(12)*	gyrB(8)*	icd(12)*	mdh(15)*	purA(2)*	recA(2)*	17	2000	11	adk(12)*	fumC(12)*	gyrB(8)*	icd(12)*	mdh(15)*	purA(2)*	recA(2)*
GCF_000022225.1		11	adk(12)	fumC(12)	gyrB(8)	icd(12)	mdh(15)	purA(2)	recA(2)	85	8500	11	adk(12)*	fumC(12)*	gyrB(8)*	icd(12)	mdh(15)*	purA(2)*	recA(2)*	23	5000	11	adk(12)*	fumC(12)*	gyrB(8)*	icd(12)*	mdh(15)*	purA(2)*	recA(2)*
GCF_000022345.1		10	adk(10)	fumC(11)	gyrB(4)	icd(8)	mdh(8)	purA(8)	recA(2)	87	8000	10	adk(10)*	fumC(11)*	gyrB(4)*	icd(8)	mdh(8)*	purA(8)*	recA(2)	26	5500	10	adk(10)*	fumC(11)	gyrB(4)*	icd(8)*	mdh(8)*	purA(8)*	recA(2)*
GCF_000022665.1		93	adk(6)	fumC(11)	gyrB(4)	icd(10)	mdh(7)	purA(8)	recA(6)	72	6500	93	adk(6)*	fumC(11)*	gyrB(4)*	icd(10)*	mdh(7)*	purA(8)*	recA(6)*	28	6500	93	adk(6)*	fumC(11)	gyrB(4)*	icd(10)*	mdh(7)*	purA(8)	recA(6)*
GCF_000023365.1		1060	adk(10)	fumC(11)	gyrB(4)	icd(8)	mdh(8)	purA(8)	recA(128)	109	9000	1060	adk(10)*	fumC(11)	gyrB(4)*	icd(8)*	mdh(8)*	purA(8)*	recA(128)*	27	5000	1060	adk(10)*	fumC(11)*	gyrB(4)*	icd(8)*	mdh(8)*	purA(8)*	recA(128)
GCF_000023665.1		93	adk(6)	fumC(11)	gyrB(4)	icd(10)	mdh(7)	purA(8)	recA(6)	76	7000	93	adk(6)*	fumC(11)*	gyrB(4)*	icd(10)*	mdh(7)*	purA(8)*	recA(6)*			ND	adk(6)	fumC(685)	gyrB(4)*	icd(10)	mdh(7)*	purA(8)	recA(6)
GCF_000025165.1		335	adk(29)	fumC(12)	gyrB(8)	icd(12)	mdh(15)	purA(2)	recA(2)	41	3500	335	adk(29)*	fumC(12)*	gyrB(8)*	icd(12)*	mdh(15)*	purA(2)*	recA(2)*	22	5000	335	adk(29)*	fumC(12)*	gyrB(8)*	icd(12)*	mdh(15)*	purA(2)*	recA(2)*
GCF_000025745.1		95	adk(37)	fumC(38)	gyrB(19)	icd(37)	mdh(17)	purA(11)	recA(26)	76	6000	95	adk(37)*	fumC(38)*	gyrB(19)*	icd(37)*	mdh(17)*	purA(11)*	recA(26)*	21	3000	95	adk(37)*	fumC(38)*	gyrB(19)*	icd(37)*	mdh(17)*	purA(11)*	recA(26)*
GCF_000026245.1		678	adk(6)	fumC(6)	gyrB(5)	icd(136)	mdh(9)	purA(7)	recA(7)	89	7500	678	adk(6)*	fumC(6)*	gyrB(5)*	icd(136)	mdh(9)*	purA(7)	recA(7)*	24	5000	678	adk(6)*	fumC(6)*	gyrB(5)*	icd(136)*	mdh(9)*	purA(7)*	recA(7)*
GCF_000026265.1		1128	adk(9)	fumC(65)	gyrB(5)	icd(1)	mdh(9)	purA(8)	recA(6)	94	9000	1128	adk(9)*	fumC(65)*	gyrB(5)*	icd(1)*	mdh(9)*	purA(8)*	recA(6)*	29	7000	1128	adk(9)*	fumC(65)*	gyrB(5)*	icd(1)	mdh(9)*	purA(8)*	recA(6)*
GCF_000026285.1		95	adk(37)	fumC(38)	gyrB(19)	icd(37)	mdh(17)	purA(11)	recA(26)	80	7500	95	adk(37)*	fumC(38)*	gyrB(19)*	icd(37)*	mdh(17)*	purA(11)*	recA(26)*	25	6500	95	adk(37)*	fumC(38)*	gyrB(19)*	icd(37)*	mdh(17)*	purA(11)*	recA(26)*
GCF_000026345.1		62	adk(28)	fumC(33)	gyrB(25)	icd(29)	mdh(7)	purA(11)	recA(24)	61	5500	62	adk(28)*	fumC(33)*	gyrB(25)*	icd(29)*	mdh(7)*	purA(11)*	recA(24)*	19	3000	62	adk(28)*	fumC(33)*	gyrB(25)*	icd(29)*	mdh(7)*	purA(11)*	recA(24)*
GCF_000026545.1		15	adk(15)	fumC(15)	gyrB(11)	icd(15)	mdh(18)	purA(11)	recA(11)	44	3000	15	adk(15)*	fumC(15)*	gyrB(11)*	icd(15)*	mdh(18)*	purA(11)*	recA(11)*	24	5500	15	adk(15)*	fumC(15)*	gyrB(11)*	icd(15)	mdh(18)*	purA(11)	recA(11)*
GCF_000027125.1		414	adk(18)	fumC(22)	gyrB(20)	icd(23)	mdh(5)	purA(15)	recA(4)	59	5000	414	adk(18)*	fumC(22)*	gyrB(20)*	icd(23)*	mdh(5)*	purA(15)*	recA(4)*	19	4500	414	adk(18)*	fumC(22)*	gyrB(20)*	icd(23)*	mdh(5)*	purA(15)*	recA(4)*
GCF_000091005.1		21	adk(16)	fumC(4)	gyrB(12)	icd(16)	mdh(9)	purA(7)	recA(7)	100	10000	21	adk(16)*	fumC(4)*	gyrB(12)*	icd(16)*	mdh(9)*	purA(7)	recA(7)	18	3000	21	adk(16)*	fumC(4)*	gyrB(12)*	icd(16)*	mdh(9)*	purA(7)*	recA(7)*
GCF_000147855.2		1079	adk(6)	fumC(19)	gyrB(14)	icd(16)	mdh(11)	purA(12)	recA(2)	75	6500	1079	adk(6)*	fumC(19)*	gyrB(14)*	icd(16)*	mdh(11)*	purA(12)*	recA(2)*	20	3500	1079	adk(6)*	fumC(19)*	gyrB(14)*	icd(16)	mdh(11)*	purA(12)*	recA(2)*
GCF_000148365.1		73	adk(36)	fumC(24)	gyrB(9)	icd(13)	mdh(17)	purA(11)	recA(25)	67	6000	73	adk(36)*	fumC(24)	gyrB(9)*	icd(13)*	mdh(17)*	purA(11)*	recA(25)*	19	3500	73	adk(36)*	fumC(24)*	gyrB(9)*	icd(13)*	mdh(17)*	purA(11)*	recA(25)*
GCF_000148605.1		643	adk(37)	fumC(38)	gyrB(19)	icd(37)	mdh(95)	purA(11)	recA(26)	56	4500	643	adk(37)*	fumC(38)*	gyrB(19)*	icd(37)*	mdh(95)*	purA(11)*	recA(26)*	23	5000	643	adk(37)*	fumC(38)*	gyrB(19)*	icd(37)*	mdh(95)*	purA(11)*	recA(26)*
GCF_000183345.1		135	adk(13)	fumC(39)	gyrB(50)	icd(13)	mdh(16)	purA(37)	recA(25)	54	4000	135	adk(13)*	fumC(39)	gyrB(50)*	icd(13)*	mdh(16)*	purA(37)*	recA(25)*	23	4500	135	adk(13)*	fumC(39)*	gyrB(50)*	icd(13)*	mdh(16)*	purA(37)*	recA(25)*
GCF_000184185.1		1079	adk(6)	fumC(19)	gyrB(14)	icd(16)	mdh(11)	purA(12)	recA(2)	69	5500	1079	adk(6)*	fumC(19)*	gyrB(14)*	icd(16)*	mdh(11)*	purA(12)*	recA(2)*	26	6000	1079	adk(6)*	fumC(19)	gyrB(14)*	icd(16)	mdh(11)*	purA(12)	recA(2)*
GCF_000210475.1		48	adk(6)	fumC(11)	gyrB(4)	icd(8)	mdh(8)	purA(8)	recA(2)	98	8500	48	adk(6)*	fumC(11)*	gyrB(4)*	icd(8)*	mdh(8)*	purA(8)	recA(2)*	30	8000	48	adk(6)*	fumC(11)*	gyrB(4)*	icd(8)*	mdh(8)*	purA(8)	recA(2)
GCF_000212715.2		100	adk(10)	fumC(27)	gyrB(5)	icd(10)	mdh(12)	purA(9)	recA(2)	89	8500	100	adk(10)*	fumC(27)*	gyrB(5)*	icd(10)*	mdh(12)*	purA(9)*	recA(2)*	23	5500	100	adk(10)*	fumC(27)*	gyrB(5)*	icd(10)*	mdh(12)*	purA(9)*	recA(2)
GCF_000219515.2		5147	adk(154)	fumC(187)	gyrB(22)	icd(52)	mdh(180)	purA(129)	recA(19)	57	5000	5147	adk(154)*	fumC(187)*	gyrB(22)*	icd(52)*	mdh(180)*	purA(129)*	recA(19)*	17	2500	5147	adk(154)*	fumC(187)*	gyrB(22)*	icd(52)*	mdh(180)*	purA(129)*	recA(19)*
GCF_000227625.1		62	adk(28)	fumC(33)	gyrB(25)	icd(29)	mdh(7)	purA(11)	recA(24)	41	3000	62	adk(28)*	fumC(33)*	gyrB(25)*	icd(29)*	mdh(7)*	purA(11)*	recA(24)*	18	3000	62	adk(28)*	fumC(33)*	gyrB(25)*	icd(29)*	mdh(7)*	purA(11)*	recA(24)*
GCF_000233875.1		73	adk(36)	fumC(24)	gyrB(9)	icd(13)	mdh(17)	purA(11)	recA(25)	102	10000	73	adk(36)*	fumC(24)*	gyrB(9)*	icd(13)*	mdh(17)*	purA(11)*	recA(25)	18	3000	73	adk(36)*	fumC(24)*	gyrB(9)*	icd(13)*	mdh(17)*	purA(11)*	recA(25)*
GCF_000233895.1		73	adk(36)	fumC(24)	gyrB(9)	icd(13)	mdh(17)	purA(11)	recA(25)	104	10000	73	adk(36)*	fumC(24)*	gyrB(9)*	icd(13)*	mdh(17)*	purA(11)*	recA(25)	17	3000	73	adk(36)*	fumC(24)*	gyrB(9)*	icd(13)*	mdh(17)*	purA(11)*	recA(25)*
GCF_000245515.1		335	adk(29)	fumC(12)	gyrB(8)	icd(12)	mdh(15)	purA(2)	recA(2)			ND	adk(29)	fumC(1068)	gyrB(8)*	icd(12)*	mdh(15)*	purA(2)	recA(2)	23	4500	335	adk(29)*	fumC(12)*	gyrB(8)*	icd(12)*	mdh(15)*	purA(2)*	recA(2)*
GCF_000258025.1		1079	adk(6)	fumC(19)	gyrB(14)	icd(16)	mdh(11)	purA(12)	recA(2)	72	7000	1079	adk(6)*	fumC(19)*	gyrB(14)*	icd(16)*	mdh(11)*	purA(12)*	recA(2)*	25	5000	1079	adk(6)*	fumC(19)*	gyrB(14)*	icd(16)*	mdh(11)*	purA(12)*	recA(2)
GCF_000258145.1		1079	adk(6)	fumC(19)	gyrB(14)	icd(16)	mdh(11)	purA(12)	recA(2)	92	9000	1079	adk(6)*	fumC(19)	gyrB(14)*	icd(16)*	mdh(11)*	purA(12)*	recA(2)*	17	2500	1079	adk(6)*	fumC(19)*	gyrB(14)*	icd(16)*	mdh(11)*	purA(12)*	recA(2)*
GCF_000262125.1		11	adk(12)	fumC(12)	gyrB(8)	icd(12)	mdh(15)	purA(2)	recA(2)	39	3000	11	adk(12)*	fumC(12)*	gyrB(8)*	icd(12)*	mdh(15)*	purA(2)*	recA(2)*	24	5000	11	adk(12)*	fumC(12)*	gyrB(8)*	icd(12)*	mdh(15)*	purA(2)*	recA(2)*
GCF_000270105.1		1060	adk(10)	fumC(11)	gyrB(4)	icd(8)	mdh(8)	purA(8)	recA(128)	62	5500	1060	adk(10)*	fumC(11)	gyrB(4)*	icd(8)*	mdh(8)*	purA(8)*	recA(128)*	25	6000	1060	adk(10)*	fumC(11)*	gyrB(4)*	icd(8)	mdh(8)*	purA(8)	recA(128)*
GCF_000284495.1		135	adk(13)	fumC(39)	gyrB(50)	icd(13)	mdh(16)	purA(37)	recA(25)	41	3500	135	adk(13)*	fumC(39)*	gyrB(50)*	icd(13)*	mdh(16)*	purA(37)*	recA(25)*	20	4000	135	adk(13)*	fumC(39)*	gyrB(50)*	icd(13)*	mdh(16)*	purA(37)*	recA(25)*
GCF_000285655.3		131	adk(53)	fumC(40)	gyrB(47)	icd(13)	mdh(36)	purA(28)	recA(29)	48	4000	131	adk(53)*	fumC(40)*	gyrB(47)*	icd(13)*	mdh(36)*	purA(28)*	recA(29)*	30	7500	131	adk(53)*	fumC(40)*	gyrB(47)*	icd(13)	mdh(36)*	purA(28)*	recA(29)
GCF_000299255.1		678	adk(6)	fumC(6)	gyrB(5)	icd(136)	mdh(9)	purA(7)	recA(7)	93	8000	678	adk(6)*	fumC(6)*	gyrB(5)*	icd(136)*	mdh(9)*	purA(7)*	recA(7)*	20	4500	678	adk(6)*	fumC(6)*	gyrB(5)*	icd(136)*	mdh(9)*	purA(7)	recA(7)*
GCF_000299455.1		678	adk(6)	fumC(6)	gyrB(5)	icd(136)	mdh(9)	purA(7)	recA(7)	100	9500	678	adk(6)*	fumC(6)*	gyrB(5)*	icd(136)*	mdh(9)*	purA(7)*	recA(7)	37	9500	678	adk(6)*	fumC(6)*	gyrB(5)*	icd(136)	mdh(9)*	purA(7)*	recA(7)
GCF_000299475.1		678	adk(6)	fumC(6)	gyrB(5)	icd(136)	mdh(9)	purA(7)	recA(7)	83	8500	678	adk(6)*	fumC(6)*	gyrB(5)*	icd(136)*	mdh(9)*	purA(7)*	recA(7)*	18	4000	678	adk(6)*	fumC(6)*	gyrB(5)*	icd(136)*	mdh(9)*	purA(7)*	recA(7)*
GCF_000332755.1		23	adk(6)	fumC(4)	gyrB(12)	icd(1)	mdh(20)	purA(13)	recA(7)	65	5500	23	adk(6)*	fumC(4)*	gyrB(12)*	icd(1)*	mdh(20)*	purA(13)*	recA(7)*	27	7500	23	adk(6)*	fumC(4)*	gyrB(12)*	icd(1)*	mdh(20)*	purA(13)	recA(7)*
GCF_000350185.1		10	adk(10)	fumC(11)	gyrB(4)	icd(8)	mdh(8)	purA(8)	recA(2)	92	10000	10	adk(10)*	fumC(11)	gyrB(4)*	icd(8)*	mdh(8)*	purA(8)	recA(2)*	32	8000	10	adk(10)	fumC(11)	gyrB(4)*	icd(8)*	mdh(8)*	purA(8)*	recA(2)
GCF_000464955.2		672	adk(6)	fumC(4)	gyrB(126)	icd(136)	mdh(11)	purA(8)	recA(6)			ND	adk(6)*	fumC(961)	gyrB(126)*	icd(136)	mdh(11)*	purA(8)*	recA(6)	29	8500	672	adk(6)*	fumC(4)	gyrB(126)*	icd(136)	mdh(11)*	purA(8)*	recA(6)*
GCF_000468515.1		1079	adk(6)	fumC(19)	gyrB(14)	icd(16)	mdh(11)	purA(12)	recA(2)	101	9000	1079	adk(6)*	fumC(19)	gyrB(14)*	icd(16)*	mdh(11)*	purA(12)	recA(2)*	37	10000	1079	adk(6)*	fumC(19)	gyrB(14)*	icd(16)	mdh(11)*	purA(12)*	recA(2)
GCF_000493755.1		131	adk(53)	fumC(40)	gyrB(47)	icd(13)	mdh(36)	purA(28)	recA(29)	80	8000	131	adk(53)*	fumC(40)*	gyrB(47)*	icd(13)*	mdh(36)*	purA(28)*	recA(29)*	26	6500	131	adk(53)*	fumC(40)*	gyrB(47)*	icd(13)*	mdh(36)*	purA(28)	recA(29)*
GCF_000499485.1		10	adk(10)	fumC(11)	gyrB(4)	icd(8)	mdh(8)	purA(8)	recA(2)	76	7000	10	adk(10)*	fumC(11)*	gyrB(4)*	icd(8)*	mdh(8)*	purA(8)*	recA(2)*	25	5500	10	adk(10)*	fumC(11)*	gyrB(4)*	icd(8)*	mdh(8)*	purA(8)	recA(2)*
GCF_000520035.1		32	adk(19)	fumC(23)	gyrB(18)	icd(24)	mdh(21)	purA(2)	recA(16)	66	6500	32	adk(19)*	fumC(23)*	gyrB(18)*	icd(24)*	mdh(21)*	purA(2)*	recA(16)*	21	4000	32	adk(19)*	fumC(23)*	gyrB(18)*	icd(24)*	mdh(21)*	purA(2)*	recA(16)*
GCF_000520055.1		6130	adk(19)	fumC(23)	gyrB(51)	icd(24)	mdh(21)	purA(5)	recA(16)	55	5000	6130	adk(19)*	fumC(23)*	gyrB(51)*	icd(24)	mdh(21)*	purA(5)*	recA(16)*	24	5500	6130	adk(19)	fumC(23)*	gyrB(51)*	icd(24)	mdh(21)*	purA(5)*	recA(16)*
GCF_000597845.1		540	adk(6)	fumC(7)	gyrB(57)	icd(1)	mdh(8)	purA(8)	recA(2)	79	7000	540	adk(6)*	fumC(7)*	gyrB(57)*	icd(1)*	mdh(8)*	purA(8)	recA(2)*	29	8000	540	adk(6)	fumC(7)	gyrB(57)*	icd(1)*	mdh(8)*	purA(8)*	recA(2)*
GCF_000599625.1		540	adk(6)	fumC(7)	gyrB(57)	icd(1)	mdh(8)	purA(8)	recA(2)			ND	adk(6)	fumC(827)	gyrB(472)*	icd(1)	mdh(8)*	purA(8)	recA(2)	24	5500	540	adk(6)*	fumC(7)	gyrB(57)*	icd(1)*	mdh(8)*	purA(8)*	recA(2)*
GCF_000599645.1		540	adk(6)	fumC(7)	gyrB(57)	icd(1)	mdh(8)	purA(8)	recA(2)	74	7500	540	adk(6)*	fumC(7)*	gyrB(57)*	icd(1)*	mdh(8)*	purA(8)*	recA(2)*	30	7500	540	adk(6)*	fumC(7)*	gyrB(57)*	icd(1)*	mdh(8)*	purA(8)	recA(2)
GCF_000599665.1		6131	adk(261)	fumC(160)	gyrB(2)	icd(63)	mdh(5)	purA(5)	recA(4)	67	6000	6131	adk(261)*	fumC(160)*	gyrB(2)*	icd(63)*	mdh(5)*	purA(5)*	recA(4)*	19	3500	6131	adk(261)*	fumC(160)*	gyrB(2)*	icd(63)*	mdh(5)*	purA(5)*	recA(4)*
GCF_000599685.1		6131	adk(261)	fumC(160)	gyrB(2)	icd(63)	mdh(5)	purA(5)	recA(4)	47	4500	6131	adk(261)*	fumC(160)*	gyrB(2)*	icd(63)*	mdh(5)*	purA(5)*	recA(4)*	19	4000	6131	adk(261)*	fumC(160)*	gyrB(2)*	icd(63)*	mdh(5)*	purA(5)*	recA(4)*
GCF_000599705.1		6131	adk(261)	fumC(160)	gyrB(2)	icd(63)	mdh(5)	purA(5)	recA(4)	58	5000	6131	adk(261)*	fumC(160)*	gyrB(2)*	icd(63)*	mdh(5)*	purA(5)*	recA(4)*	18	2500	6131	adk(261)*	fumC(160)*	gyrB(2)*	icd(63)*	mdh(5)*	purA(5)*	recA(4)*
GCF_000662395.1		6130	adk(19)	fumC(23)	gyrB(51)	icd(24)	mdh(21)	purA(5)	recA(16)	36	3000	6130	adk(19)*	fumC(23)*	gyrB(51)*	icd(24)*	mdh(21)*	purA(5)*	recA(16)*	22	3500	6130	adk(19)*	fumC(23)*	gyrB(51)*	icd(24)*	mdh(21)*	purA(5)	recA(16)*
GCF_000671295.1		32	adk(19)	fumC(23)	gyrB(18)	icd(24)	mdh(21)	purA(2)	recA(16)	56	5500	32	adk(19)*	fumC(23)*	gyrB(18)*	icd(24)*	mdh(21)*	purA(2)*	recA(16)*	19	4000	32	adk(19)*	fumC(23)*	gyrB(18)*	icd(24)*	mdh(21)*	purA(2)*	recA(16)*
GCF_000714595.1		73	adk(36)	fumC(24)	gyrB(9)	icd(13)	mdh(17)	purA(11)	recA(25)			1044	adk(36)*	fumC(24)*	gyrB(9)*	icd(13)	mdh(17)*	purA(76)	recA(25)*	27	7500	73	adk(36)*	fumC(24)*	gyrB(9)*	icd(13)	mdh(17)*	purA(11)*	recA(25)
GCF_000725305.1		10	adk(10)	fumC(11)	gyrB(4)	icd(8)	mdh(8)	purA(8)	recA(2)			ND	adk(10)	fumC(685)	gyrB(684)*	icd(8)	mdh(8)*	purA(8)	recA(2)	32	8500	10	adk(10)	fumC(11)*	gyrB(4)*	icd(8)*	mdh(8)*	purA(8)	recA(2)
GCF_000730345.1		11	adk(12)	fumC(12)	gyrB(8)	icd(12)	mdh(15)	purA(2)	recA(2)	100	9000	11	adk(12)	fumC(12)*	gyrB(8)*	icd(12)	mdh(15)*	purA(2)*	recA(2)*	29	6500	11	adk(12)*	fumC(12)*	gyrB(8)*	icd(12)*	mdh(15)*	purA(2)*	recA(2)
GCF_000732965.1		11	adk(12)	fumC(12)	gyrB(8)	icd(12)	mdh(15)	purA(2)	recA(2)			7806	adk(12)*	fumC(1068)*	gyrB(8)*	icd(12)*	mdh(15)*	purA(2)	recA(2)*	17	3000	11	adk(12)*	fumC(12)*	gyrB(8)*	icd(12)*	mdh(15)*	purA(2)*	recA(2)*
GCF_000743255.1		73	adk(36)	fumC(24)	gyrB(9)	icd(13)	mdh(17)	purA(11)	recA(25)	57	5000	73	adk(36)*	fumC(24)*	gyrB(9)*	icd(13)*	mdh(17)*	purA(11)*	recA(25)*	22	5500	73	adk(36)	fumC(24)*	gyrB(9)*	icd(13)*	mdh(17)*	purA(11)*	recA(25)*
GCF_000750555.1		10	adk(10)	fumC(11)	gyrB(4)	icd(8)	mdh(8)	purA(8)	recA(2)	96	9500	10	adk(10)*	fumC(11)*	gyrB(4)*	icd(8)*	mdh(8)*	purA(8)	recA(2)*			7556	adk(10)	fumC(11)	gyrB(647)*	icd(8)*	mdh(8)*	purA(8)	recA(2)
GCF_000784925.1		648	adk(92)	fumC(4)	gyrB(87)	icd(96)	mdh(70)	purA(58)	recA(2)	67	7000	648	adk(92)*	fumC(4)	gyrB(87)*	icd(96)*	mdh(70)*	purA(58)*	recA(2)*	23	5000	648	adk(92)*	fumC(4)*	gyrB(87)*	icd(96)	mdh(70)*	purA(58)*	recA(2)*
GCF_000800215.1		10	adk(10)	fumC(11)	gyrB(4)	icd(8)	mdh(8)	purA(8)	recA(2)	87	7500	10	adk(10)*	fumC(11)	gyrB(4)*	icd(8)	mdh(8)*	purA(8)*	recA(2)*			ND	adk(10)	fumC(685)	gyrB(684)*	icd(8)	mdh(8)*	purA(8)	recA(2)
GCF_000800765.1		10	adk(10)	fumC(11)	gyrB(4)	icd(8)	mdh(8)	purA(8)	recA(2)	79	6500	10	adk(10)*	fumC(11)*	gyrB(4)*	icd(8)*	mdh(8)*	purA(8)*	recA(2)*	19	3500	10	adk(10)*	fumC(11)*	gyrB(4)*	icd(8)*	mdh(8)*	purA(8)*	recA(2)*
GCF_000801165.1		2773	adk(6)	fumC(6)	gyrB(3)	icd(26)	mdh(9)	purA(8)	recA(2)	41	4000	2773	adk(6)*	fumC(6)*	gyrB(3)*	icd(26)*	mdh(9)*	purA(8)*	recA(2)*	28	6000	2773	adk(6)	fumC(6)*	gyrB(3)*	icd(26)	mdh(9)*	purA(8)*	recA(2)*
GCF_000801185.2		672	adk(6)	fumC(4)	gyrB(126)	icd(136)	mdh(11)	purA(8)	recA(6)	53	4500	672	adk(6)*	fumC(4)*	gyrB(126)*	icd(136)*	mdh(11)*	purA(8)*	recA(6)*	24	6000	672	adk(6)*	fumC(4)*	gyrB(126)*	icd(136)	mdh(11)*	purA(8)*	recA(6)
GCF_000801205.1		10	adk(10)	fumC(11)	gyrB(4)	icd(8)	mdh(8)	purA(8)	recA(2)	80	6500	10	adk(10)*	fumC(11)*	gyrB(4)*	icd(8)*	mdh(8)*	purA(8)*	recA(2)	32	7000	10	adk(10)*	fumC(11)*	gyrB(4)*	icd(8)	mdh(8)*	purA(8)*	recA(2)
GCF_000803705.1		11	adk(12)	fumC(12)	gyrB(8)	icd(12)	mdh(15)	purA(2)	recA(2)	49	3500	11	adk(12)*	fumC(12)*	gyrB(8)*	icd(12)*	mdh(15)*	purA(2)*	recA(2)*	18	3000	11	adk(12)*	fumC(12)*	gyrB(8)*	icd(12)*	mdh(15)*	purA(2)*	recA(2)*
GCF_000813165.1	Incomplete	-	adk(55)	fumC(813?)	gyrB(19)	icd(37)	mdh(17)	purA(11)	recA(26)
GCF_000814145.2		10	adk(10)	fumC(11)	gyrB(4)	icd(8)	mdh(8)	purA(8)	recA(2)			ND	adk(10)	fumC(541)	gyrB(684)*	icd(8)	mdh(8)*	purA(8)	recA(2)	31	8000	10	adk(10)*	fumC(11)*	gyrB(4)*	icd(8)*	mdh(8)*	purA(8)*	recA(2)
GCF_000819645.1		88	adk(6)	fumC(4)	gyrB(12)	icd(1)	mdh(20)	purA(12)	recA(7)	78	7000	88	adk(6)*	fumC(4)*	gyrB(12)*	icd(1)*	mdh(20)*	purA(12)*	recA(7)*	25	5500	88	adk(6)*	fumC(4)*	gyrB(12)*	icd(1)*	mdh(20)*	purA(12)*	recA(7)
GCF_000827105.1		1011	adk(6)	fumC(4)	gyrB(159)	icd(44)	mdh(112)	purA(1)	recA(17)	56	5000	1011	adk(6)*	fumC(4)*	gyrB(159)*	icd(44)*	mdh(112)*	purA(1)*	recA(17)*	34	8000	1011	adk(6)*	fumC(4)	gyrB(159)*	icd(44)	mdh(112)*	purA(1)	recA(17)*
GCF_000829985.1		10	adk(10)	fumC(11)	gyrB(4)	icd(8)	mdh(8)	purA(8)	recA(2)	101	10000	10	adk(10)*	fumC(11)*	gyrB(4)*	icd(8)*	mdh(8)*	purA(8)*	recA(2)*	30	7500	10	adk(10)*	fumC(11)	gyrB(4)*	icd(8)	mdh(8)*	purA(8)*	recA(2)*
GCF_000830035.1		93	adk(6)	fumC(11)	gyrB(4)	icd(10)	mdh(7)	purA(8)	recA(6)	86	8500	93	adk(6)*	fumC(11)*	gyrB(4)*	icd(10)*	mdh(7)*	purA(8)	recA(6)*	23	5500	93	adk(6)*	fumC(11)	gyrB(4)*	icd(10)	mdh(7)*	purA(8)*	recA(6)*
GCF_000831565.1		847	adk(6)	fumC(6)	gyrB(5)	icd(26)	mdh(9)	purA(13)	recA(98)	45	4000	847	adk(6)*	fumC(6)*	gyrB(5)*	icd(26)*	mdh(9)*	purA(13)*	recA(98)*	24	5500	847	adk(6)*	fumC(6)	gyrB(5)*	icd(26)*	mdh(9)*	purA(13)*	recA(98)*
GCF_000833145.1		93	adk(6)	fumC(11)	gyrB(4)	icd(10)	mdh(7)	purA(8)	recA(6)	72	6000	93	adk(6)*	fumC(11)*	gyrB(4)*	icd(10)*	mdh(7)*	purA(8)*	recA(6)*	21	4500	93	adk(6)*	fumC(11)*	gyrB(4)*	icd(10)*	mdh(7)*	purA(8)*	recA(6)*
GCF_000833635.2		10	adk(10)	fumC(11)	gyrB(4)	icd(8)	mdh(8)	purA(8)	recA(2)	50	4000	10	adk(10)*	fumC(11)*	gyrB(4)*	icd(8)*	mdh(8)*	purA(8)*	recA(2)*	28	7000	10	adk(10)*	fumC(11)	gyrB(4)*	icd(8)*	mdh(8)*	purA(8)	recA(2)*
GCF_000931565.1		131	adk(53)	fumC(40)	gyrB(47)	icd(13)	mdh(36)	purA(28)	recA(29)	79	8500	131	adk(53)*	fumC(40)*	gyrB(47)*	icd(13)*	mdh(36)*	purA(28)*	recA(29)*	19	4000	131	adk(53)*	fumC(40)*	gyrB(47)*	icd(13)*	mdh(36)*	purA(28)*	recA(29)*
GCF_000952955.1		10	adk(10)	fumC(11)	gyrB(4)	icd(8)	mdh(8)	purA(8)	recA(2)	75	6500	10	adk(10)*	fumC(11)*	gyrB(4)*	icd(8)*	mdh(8)*	purA(8)*	recA(2)*	21	4500	10	adk(10)*	fumC(11)*	gyrB(4)*	icd(8)*	mdh(8)*	purA(8)	recA(2)*
GCF_000953515.1		1060	adk(10)	fumC(11)	gyrB(4)	icd(8)	mdh(8)	purA(8)	recA(128)	98	9500	1060	adk(10)*	fumC(11)	gyrB(4)*	icd(8)*	mdh(8)*	purA(8)*	recA(128)			ND	adk(10)	fumC(541)	gyrB(4)*	icd(8)	mdh(8)*	purA(8)	recA(128)
GCF_000967155.2		678	adk(6)	fumC(6)	gyrB(5)	icd(136)	mdh(9)	purA(7)	recA(7)	70	6000	678	adk(6)*	fumC(6)*	gyrB(5)*	icd(136)*	mdh(9)*	purA(7)*	recA(7)*	23	6000	678	adk(6)*	fumC(6)*	gyrB(5)*	icd(136)*	mdh(9)*	purA(7)	recA(7)*
GCF_000968515.1		10	adk(10)	fumC(11)	gyrB(4)	icd(8)	mdh(8)	purA(8)	recA(2)	105	10000	10	adk(10)*	fumC(11)*	gyrB(4)*	icd(8)*	mdh(8)*	purA(8)*	recA(2)			ND	adk(10)	fumC(11)	gyrB(684)*	icd(8)	mdh(8)*	purA(8)	recA(2)
GCF_000971615.1		5082	adk(6)	fumC(4)	gyrB(3)	icd(18)	mdh(11)	purA(8)	recA(2)	80	7500	5082	adk(6)*	fumC(4)*	gyrB(3)*	icd(18)*	mdh(11)*	purA(8)*	recA(2)	23	5000	5082	adk(6)*	fumC(4)	gyrB(3)*	icd(18)*	mdh(11)*	purA(8)*	recA(2)*
GCF_000974405.1	Salmonella	-	aroC(621)	dnaN(559)	hemD(~494)	hisD(~765)	purE(~690)	sucA(581)	thrA(~633)
GCF_000974465.1	Salmonella	-	aroC(621)	dnaN(559)	hemD(~494)	hisD(~765)	purE(~690)	sucA(581)	thrA(~633)
GCF_000974505.1	Salmonella	-	aroC(621)	dnaN(559)	hemD(~494)	hisD(~765)	purE(~690)	sucA(581)	thrA(~633)
GCF_000974535.1	Salmonella	-	aroC(621)	dnaN(559)	hemD(~494)	hisD(~765)	purE(~690)	sucA(581)	thrA(~633)
GCF_000974575.1	Salmonella	-	aroC(621)	dnaN(559)	hemD(~494)	hisD(~765)	purE(~690)	sucA(581)	thrA(~633)
GCF_000974825.1	Salmonella	-	aroC(621)	dnaN(559)	hemD(~494)	hisD(~765)	purE(~690)	sucA(581)	thrA(~633)
GCF_000974865.1	Salmonella	-	aroC(621)	dnaN(559)	hemD(~494)	hisD(~765)	purE(~690)	sucA(581)	thrA(~633)
GCF_000974885.1	Salmonella	-	aroC(621)	dnaN(559)	hemD(~494)	hisD(~765)	purE(~690)	sucA(581)	thrA(~633)
GCF_000981485.1		10	adk(10)	fumC(11)	gyrB(4)	icd(8)	mdh(8)	purA(8)	recA(2)	168	16500	10	adk(10)*	fumC(11)	gyrB(4)*	icd(8)	mdh(8)*	purA(8)	recA(2)*			ND	adk(10)	fumC(541)*	gyrB(684)*	icd(8)	mdh(8)*	purA(8)	recA(2)
GCF_000986765.1		678	adk(6)	fumC(6)	gyrB(5)	icd(136)	mdh(9)	purA(7)	recA(7)	44	4000	678	adk(6)*	fumC(6)*	gyrB(5)*	icd(136)*	mdh(9)*	purA(7)*	recA(7)*	24	6500	678	adk(6)*	fumC(6)*	gyrB(5)*	icd(136)	mdh(9)*	purA(7)*	recA(7)*
GCF_000987875.1		48	adk(6)	fumC(11)	gyrB(4)	icd(8)	mdh(8)	purA(8)	recA(2)			ND	adk(6)	fumC(541)*	gyrB(4)*	icd(8)	mdh(8)*	purA(8)	recA(2)	24	6500	48	adk(6)*	fumC(11)*	gyrB(4)*	icd(8)*	mdh(8)*	purA(8)*	recA(2)*
GCF_000988355.1		10	adk(10)	fumC(11)	gyrB(4)	icd(8)	mdh(8)	purA(8)	recA(2)	110	10000	10	adk(10)	fumC(11)	gyrB(4)*	icd(8)*	mdh(8)*	purA(8)*	recA(2)			ND	adk(10)	fumC(541)*	gyrB(4)*	icd(8)	mdh(8)*	purA(8)	recA(2)
GCF_000988385.1		10	adk(10)	fumC(11)	gyrB(4)	icd(8)	mdh(8)	purA(8)	recA(2)	68	6000	10	adk(10)*	fumC(11)*	gyrB(4)*	icd(8)*	mdh(8)*	purA(8)*	recA(2)*	38	10000	10	adk(10)	fumC(11)	gyrB(4)*	icd(8)	mdh(8)*	purA(8)*	recA(2)
GCF_000988465.1		10	adk(10)	fumC(11)	gyrB(4)	icd(8)	mdh(8)	purA(8)	recA(2)			ND	adk(10)	fumC(11)	gyrB(684)*	icd(8)	mdh(8)*	purA(8)	recA(2)	32	9000	10	adk(10)	fumC(11)*	gyrB(4)*	icd(8)	mdh(8)*	purA(8)	recA(2)
GCF_001007915.1		99	adk(6)	fumC(4)	gyrB(22)	icd(18)	mdh(9)	purA(26)	recA(7)	82	8500	99	adk(6)*	fumC(4)*	gyrB(22)*	icd(18)*	mdh(9)*	purA(26)*	recA(7)*	33	7500	99	adk(6)*	fumC(4)	gyrB(22)*	icd(18)*	mdh(9)*	purA(26)*	recA(7)*
GCF_001020945.2		10	adk(10)	fumC(11)	gyrB(4)	icd(8)	mdh(8)	purA(8)	recA(2)			ND	adk(10)	fumC(685)	gyrB(684)*	icd(8)	mdh(8)*	purA(8)	recA(2)	28	7500	10	adk(10)	fumC(11)	gyrB(4)*	icd(8)	mdh(8)*	purA(8)	recA(2)*
GCF_001021005.2		10	adk(10)	fumC(11)	gyrB(4)	icd(8)	mdh(8)	purA(8)	recA(2)	92	9500	10	adk(10)	fumC(11)*	gyrB(4)*	icd(8)*	mdh(8)*	purA(8)*	recA(2)	21	4500	10	adk(10)*	fumC(11)*	gyrB(4)*	icd(8)*	mdh(8)*	purA(8)*	recA(2)*
GCF_001021595.1		416	adk(37)	fumC(110)	gyrB(19)	icd(37)	mdh(17)	purA(11)	recA(26)	46	3500	416	adk(37)*	fumC(110)*	gyrB(19)*	icd(37)*	mdh(17)*	purA(11)*	recA(26)*	26	6000	416	adk(37)*	fumC(110)*	gyrB(19)*	icd(37)	mdh(17)*	purA(11)*	recA(26)*
GCF_001021615.1		95	adk(37)	fumC(38)	gyrB(19)	icd(37)	mdh(17)	purA(11)	recA(26)	45	3500	95	adk(37)*	fumC(38)*	gyrB(19)*	icd(37)*	mdh(17)*	purA(11)*	recA(26)*	22	5000	95	adk(37)*	fumC(38)*	gyrB(19)*	icd(37)*	mdh(17)*	purA(11)	recA(26)*
GCF_001021635.1		117	adk(20)	fumC(45)	gyrB(41)	icd(43)	mdh(5)	purA(32)	recA(2)	62	6000	117	adk(20)*	fumC(45)*	gyrB(41)*	icd(43)*	mdh(5)*	purA(32)*	recA(2)*	24	5000	117	adk(20)*	fumC(45)	gyrB(41)*	icd(43)*	mdh(5)*	purA(32)*	recA(2)*
GCF_001029125.1		46	adk(8)	fumC(7)	gyrB(1)	icd(8)	mdh(8)	purA(8)	recA(6)	46	4000	46	adk(8)*	fumC(7)*	gyrB(1)*	icd(8)*	mdh(8)*	purA(8)*	recA(6)*	23	5500	46	adk(8)	fumC(7)	gyrB(1)*	icd(8)*	mdh(8)*	purA(8)*	recA(6)*
GCF_001039415.1		93	adk(6)	fumC(11)	gyrB(4)	icd(10)	mdh(7)	purA(8)	recA(6)			ND	adk(6)	fumC(541)*	gyrB(684)*	icd(10)	mdh(7)*	purA(8)	recA(6)	21	4000	93	adk(6)*	fumC(11)	gyrB(4)*	icd(10)*	mdh(7)*	purA(8)*	recA(6)*
GCF_001043215.1		10	adk(10)	fumC(11)	gyrB(4)	icd(8)	mdh(8)	purA(8)	recA(2)			ND	adk(10)	fumC(541)*	gyrB(684)*	icd(8)	mdh(8)*	purA(8)	recA(2)	40	11500	10	adk(10)	fumC(11)*	gyrB(4)*	icd(8)	mdh(8)*	purA(8)	recA(2)
GCF_001051135.1		23	adk(6)	fumC(4)	gyrB(12)	icd(1)	mdh(20)	purA(13)	recA(7)	92	8500	23	adk(6)*	fumC(4)	gyrB(12)*	icd(1)*	mdh(20)*	purA(13)*	recA(7)*	23	6000	23	adk(6)*	fumC(4)*	gyrB(12)*	icd(1)*	mdh(20)*	purA(13)*	recA(7)*
GCF_001183645.1		1060	adk(10)	fumC(11)	gyrB(4)	icd(8)	mdh(8)	purA(8)	recA(128)			ND	adk(10)	fumC(541)	gyrB(4)*	icd(8)	mdh(8)*	purA(8)	recA(128)	31	6000	1060	adk(10)*	fumC(11)	gyrB(4)*	icd(8)	mdh(8)*	purA(8)	recA(128)*
GCF_001183665.1		1060	adk(10)	fumC(11)	gyrB(4)	icd(8)	mdh(8)	purA(8)	recA(128)			ND	adk(10)	fumC(685)	gyrB(4)*	icd(8)	mdh(8)*	purA(8)	recA(128)	26	5500	1060	adk(10)	fumC(11)*	gyrB(4)*	icd(8)*	mdh(8)*	purA(8)*	recA(128)*
GCF_001183685.1		1060	adk(10)	fumC(11)	gyrB(4)	icd(8)	mdh(8)	purA(8)	recA(128)	52	4000	1060	adk(10)*	fumC(11)*	gyrB(4)*	icd(8)*	mdh(8)*	purA(8)*	recA(128)*	24	5000	1060	adk(10)*	fumC(11)*	gyrB(4)*	icd(8)*	mdh(8)*	purA(8)	recA(128)*
GCF_001276585.2		10	adk(10)	fumC(11)	gyrB(4)	icd(8)	mdh(8)	purA(8)	recA(2)	82	8000	10	adk(10)	fumC(11)	gyrB(4)*	icd(8)	mdh(8)*	purA(8)	recA(2)*	23	5500	10	adk(10)*	fumC(11)*	gyrB(4)*	icd(8)*	mdh(8)*	purA(8)*	recA(2)*
GCF_001280325.1		95	adk(37)	fumC(38)	gyrB(19)	icd(37)	mdh(17)	purA(11)	recA(26)	42	3500	95	adk(37)*	fumC(38)*	gyrB(19)*	icd(37)*	mdh(17)*	purA(11)*	recA(26)*	32	8500	95	adk(37)	fumC(38)*	gyrB(19)*	icd(37)*	mdh(17)*	purA(11)*	recA(26)*
GCF_001280345.1		95	adk(37)	fumC(38)	gyrB(19)	icd(37)	mdh(17)	purA(11)	recA(26)			7896	adk(37)*	fumC(38)*	gyrB(631)*	icd(37)*	mdh(17)*	purA(11)	recA(26)*			4876	adk(37)*	fumC(38)	gyrB(246)*	icd(37)*	mdh(17)*	purA(11)*	recA(26)
GCF_001280385.1		95	adk(37)	fumC(38)	gyrB(19)	icd(37)	mdh(17)	purA(11)	recA(26)	59	6000	95	adk(37)*	fumC(38)*	gyrB(19)*	icd(37)*	mdh(17)*	purA(11)*	recA(26)*	21	3500	95	adk(37)*	fumC(38)*	gyrB(19)*	icd(37)*	mdh(17)*	purA(11)	recA(26)*
GCF_001280405.1		95	adk(37)	fumC(38)	gyrB(19)	icd(37)	mdh(17)	purA(11)	recA(26)	63	5500	95	adk(37)*	fumC(38)*	gyrB(19)*	icd(37)*	mdh(17)*	purA(11)*	recA(26)*	16	2500	95	adk(37)*	fumC(38)*	gyrB(19)*	icd(37)*	mdh(17)*	purA(11)*	recA(26)*
GCF_001307215.1		11	adk(12)	fumC(12)	gyrB(8)	icd(12)	mdh(15)	purA(2)	recA(2)	27	2000	11	adk(12)*	fumC(12)*	gyrB(8)*	icd(12)*	mdh(15)*	purA(2)*	recA(2)*	17	3000	11	adk(12)*	fumC(12)*	gyrB(8)*	icd(12)*	mdh(15)*	purA(2)*	recA(2)*
GCF_001308065.1		10	adk(10)	fumC(11)	gyrB(4)	icd(8)	mdh(8)	purA(8)	recA(2)	65	6000	10	adk(10)*	fumC(11)*	gyrB(4)*	icd(8)*	mdh(8)*	purA(8)*	recA(2)*	18	3000	10	adk(10)*	fumC(11)*	gyrB(4)*	icd(8)*	mdh(8)*	purA(8)*	recA(2)*
GCF_001308125.1		10	adk(10)	fumC(11)	gyrB(4)	icd(8)	mdh(8)	purA(8)	recA(2)	108	10000	10	adk(10)*	fumC(11)	gyrB(4)*	icd(8)*	mdh(8)*	purA(8)*	recA(2)	32	9000	10	adk(10)*	fumC(11)*	gyrB(4)*	icd(8)	mdh(8)*	purA(8)	recA(2)*
GCF_001308165.1		10	adk(10)	fumC(11)	gyrB(4)	icd(8)	mdh(8)	purA(8)	recA(2)	87	8500	10	adk(10)*	fumC(11)	gyrB(4)*	icd(8)*	mdh(8)*	purA(8)	recA(2)*	23	5000	10	adk(10)*	fumC(11)*	gyrB(4)*	icd(8)*	mdh(8)*	purA(8)	recA(2)*
GCF_001420935.1		119	adk(48)	fumC(46)	gyrB(43)	icd(45)	mdh(11)	purA(34)	recA(35)	37	2500	119	adk(48)*	fumC(46)*	gyrB(43)*	icd(45)*	mdh(11)*	purA(34)*	recA(35)*	19	3000	119	adk(48)*	fumC(46)*	gyrB(43)*	icd(45)*	mdh(11)*	purA(34)*	recA(35)*
GCF_001420955.1		117	adk(20)	fumC(45)	gyrB(41)	icd(43)	mdh(5)	purA(32)	recA(2)	90	8500	117	adk(20)*	fumC(45)*	gyrB(41)*	icd(43)*	mdh(5)*	purA(32)*	recA(2)*	24	6000	117	adk(20)*	fumC(45)*	gyrB(41)*	icd(43)*	mdh(5)*	purA(32)	recA(2)*
GCF_001442495.1		410	adk(6)	fumC(4)	gyrB(12)	icd(1)	mdh(20)	purA(18)	recA(7)			ND	adk(593)*	fumC(961)	gyrB(12)*	icd(1)	mdh(20)*	purA(18)	recA(7)			ND	adk(506)*	fumC(4)	gyrB(12)*	icd(1)	mdh(20)*	purA(18)	recA(7)
GCF_001455385.1		1060	adk(10)	fumC(11)	gyrB(4)	icd(8)	mdh(8)	purA(8)	recA(128)			ND	adk(10)	fumC(685)	gyrB(684)*	icd(8)	mdh(8)*	purA(8)	recA(128)	31	8500	1060	adk(10)	fumC(11)	gyrB(4)*	icd(8)*	mdh(8)*	purA(8)*	recA(128)
GCF_001469815.1		131	adk(53)	fumC(40)	gyrB(47)	icd(13)	mdh(36)	purA(28)	recA(29)	40	3000	131	adk(53)*	fumC(40)*	gyrB(47)*	icd(13)*	mdh(36)*	purA(28)*	recA(29)*	22	4000	131	adk(53)*	fumC(40)	gyrB(47)*	icd(13)*	mdh(36)*	purA(28)*	recA(29)*
GCF_001485455.1		648	adk(92)	fumC(4)	gyrB(87)	icd(96)	mdh(70)	purA(58)	recA(2)	86	8500	648	adk(92)*	fumC(4)*	gyrB(87)*	icd(96)*	mdh(70)*	purA(58)	recA(2)*	29	7000	648	adk(92)	fumC(4)	gyrB(87)*	icd(96)*	mdh(70)*	purA(58)*	recA(2)
GCF_001513615.1		131	adk(53)	fumC(40)	gyrB(47)	icd(13)	mdh(36)	purA(28)	recA(29)	47	4000	131	adk(53)*	fumC(40)*	gyrB(47)*	icd(13)*	mdh(36)*	purA(28)*	recA(29)*	18	3500	131	adk(53)*	fumC(40)*	gyrB(47)*	icd(13)*	mdh(36)*	purA(28)*	recA(29)*
GCF_001513635.1		131	adk(53)	fumC(40)	gyrB(47)	icd(13)	mdh(36)	purA(28)	recA(29)	88	8000	131	adk(53)*	fumC(40)*	gyrB(47)*	icd(13)*	mdh(36)*	purA(28)*	recA(29)*	21	3500	131	adk(53)*	fumC(40)*	gyrB(47)*	icd(13)*	mdh(36)*	purA(28)*	recA(29)*
GCF_001515725.1		23	adk(6)	fumC(4)	gyrB(12)	icd(1)	mdh(20)	purA(13)	recA(7)	79	7500	23	adk(6)	fumC(4)*	gyrB(12)*	icd(1)*	mdh(20)*	purA(13)*	recA(7)*	21	4500	23	adk(6)	fumC(4)*	gyrB(12)*	icd(1)*	mdh(20)*	purA(13)*	recA(7)*
GCF_001544635.1		10	adk(10)	fumC(11)	gyrB(4)	icd(8)	mdh(8)	purA(8)	recA(2)	78	6500	10	adk(10)*	fumC(11)	gyrB(4)*	icd(8)*	mdh(8)*	purA(8)*	recA(2)*	19	3000	10	adk(10)*	fumC(11)*	gyrB(4)*	icd(8)*	mdh(8)*	purA(8)*	recA(2)*
GCF_001558995.2		11	adk(12)	fumC(12)	gyrB(8)	icd(12)	mdh(15)	purA(2)	recA(2)			7806	adk(12)*	fumC(1068)*	gyrB(8)*	icd(12)*	mdh(15)*	purA(2)	recA(2)			7806	adk(12)	fumC(1068)*	gyrB(8)*	icd(12)*	mdh(15)*	purA(2)	recA(2)*
GCF_001559615.2		93	adk(6)	fumC(11)	gyrB(4)	icd(10)	mdh(7)	purA(8)	recA(6)			ND	adk(6)	fumC(685)	gyrB(163)*	icd(10)	mdh(7)*	purA(8)*	recA(6)	24	5500	93	adk(6)*	fumC(11)*	gyrB(4)*	icd(10)*	mdh(7)*	purA(8)*	recA(6)*
GCF_001559635.1		93	adk(6)	fumC(11)	gyrB(4)	icd(10)	mdh(7)	purA(8)	recA(6)			ND	adk(6)*	fumC(541)*	gyrB(684)*	icd(10)	mdh(7)*	purA(8)	recA(6)	20	4500	93	adk(6)*	fumC(11)*	gyrB(4)*	icd(10)	mdh(7)*	purA(8)	recA(6)*
GCF_001559655.1		10	adk(10)	fumC(11)	gyrB(4)	icd(8)	mdh(8)	purA(8)	recA(2)	95	8000	10	adk(10)*	fumC(11)*	gyrB(4)*	icd(8)	mdh(8)*	purA(8)*	recA(2)*	21	4000	10	adk(10)*	fumC(11)*	gyrB(4)*	icd(8)*	mdh(8)*	purA(8)*	recA(2)*
GCF_001559675.1		10	adk(10)	fumC(11)	gyrB(4)	icd(8)	mdh(8)	purA(8)	recA(2)			ND	adk(10)	fumC(685)	gyrB(4)*	icd(8)*	mdh(8)*	purA(8)	recA(2)	36	8500	10	adk(10)*	fumC(11)*	gyrB(4)*	icd(8)	mdh(8)*	purA(8)*	recA(2)*
GCF_001566335.1		10	adk(10)	fumC(11)	gyrB(4)	icd(8)	mdh(8)	purA(8)	recA(2)			ND	adk(10)	fumC(541)*	gyrB(4)*	icd(8)	mdh(8)*	purA(8)	recA(2)	25	6500	10	adk(10)	fumC(11)*	gyrB(4)*	icd(8)	mdh(8)*	purA(8)*	recA(2)
GCF_001566615.1		131	adk(53)	fumC(40)	gyrB(47)	icd(13)	mdh(36)	purA(28)	recA(29)	69	5500	131	adk(53)*	fumC(40)*	gyrB(47)*	icd(13)*	mdh(36)*	purA(28)*	recA(29)*	19	3500	131	adk(53)*	fumC(40)*	gyrB(47)*	icd(13)*	mdh(36)*	purA(28)*	recA(29)*
GCF_001566635.1		131	adk(53)	fumC(40)	gyrB(47)	icd(13)	mdh(36)	purA(28)	recA(29)	78	7000	131	adk(53)*	fumC(40)*	gyrB(47)*	icd(13)*	mdh(36)*	purA(28)	recA(29)*	21	4500	131	adk(53)*	fumC(40)	gyrB(47)*	icd(13)*	mdh(36)*	purA(28)*	recA(29)*
GCF_001566675.1		131	adk(53)	fumC(40)	gyrB(47)	icd(13)	mdh(36)	purA(28)	recA(29)	74	7000	131	adk(53)*	fumC(40)*	gyrB(47)*	icd(13)*	mdh(36)*	purA(28)*	recA(29)*	25	5500	131	adk(53)*	fumC(40)*	gyrB(47)*	icd(13)	mdh(36)*	purA(28)*	recA(29)*
GCF_001577325.1		131	adk(53)	fumC(40)	gyrB(47)	icd(13)	mdh(36)	purA(28)	recA(29)	86	8500	131	adk(53)*	fumC(40)*	gyrB(47)*	icd(13)	mdh(36)*	purA(28)*	recA(29)*	19	3000	131	adk(53)*	fumC(40)*	gyrB(47)*	icd(13)*	mdh(36)*	purA(28)*	recA(29)*
GCF_001593565.1		131	adk(53)	fumC(40)	gyrB(47)	icd(13)	mdh(36)	purA(28)	recA(29)	91	9500	131	adk(53)	fumC(40)*	gyrB(47)*	icd(13)*	mdh(36)*	purA(28)*	recA(29)*	27	6500	131	adk(53)*	fumC(40)*	gyrB(47)*	icd(13)*	mdh(36)*	purA(28)*	recA(29)*
GCF_001610755.1		167	adk(10)	fumC(11)	gyrB(4)	icd(8)	mdh(8)	purA(13)	recA(2)	77	6500	167	adk(10)*	fumC(11)*	gyrB(4)*	icd(8)*	mdh(8)*	purA(13)*	recA(2)*	25	5500	167	adk(10)*	fumC(11)*	gyrB(4)*	icd(8)	mdh(8)*	purA(13)	recA(2)*
GCF_001612475.1		11	adk(12)	fumC(12)	gyrB(8)	icd(12)	mdh(15)	purA(2)	recA(2)	35	2500	11	adk(12)*	fumC(12)*	gyrB(8)*	icd(12)*	mdh(15)*	purA(2)*	recA(2)*	25	6000	11	adk(12)*	fumC(12)*	gyrB(8)*	icd(12)*	mdh(15)*	purA(2)*	recA(2)*
GCF_001612495.1		11	adk(12)	fumC(12)	gyrB(8)	icd(12)	mdh(15)	purA(2)	recA(2)	35	3000	11	adk(12)*	fumC(12)*	gyrB(8)*	icd(12)*	mdh(15)*	purA(2)*	recA(2)*	23	5500	11	adk(12)*	fumC(12)*	gyrB(8)*	icd(12)*	mdh(15)*	purA(2)	recA(2)*
GCF_001617565.1		131	adk(53)	fumC(40)	gyrB(47)	icd(13)	mdh(36)	purA(28)	recA(29)	63	6000	131	adk(53)*	fumC(40)*	gyrB(47)*	icd(13)*	mdh(36)*	purA(28)*	recA(29)	31	8000	131	adk(53)*	fumC(40)*	gyrB(47)*	icd(13)	mdh(36)*	purA(28)*	recA(29)
GCF_001618325.1		131	adk(53)	fumC(40)	gyrB(47)	icd(13)	mdh(36)	purA(28)	recA(29)	55	5000	131	adk(53)*	fumC(40)*	gyrB(47)*	icd(13)*	mdh(36)*	purA(28)*	recA(29)*	35	9500	131	adk(53)*	fumC(40)	gyrB(47)*	icd(13)	mdh(36)*	purA(28)*	recA(29)
GCF_001618345.2		131	adk(53)	fumC(40)	gyrB(47)	icd(13)	mdh(36)	purA(28)	recA(29)			705	adk(53)*	fumC(40)*	gyrB(47)*	icd(13)*	mdh(103)*	purA(28)*	recA(29)*	25	6000	131	adk(53)*	fumC(40)*	gyrB(47)*	icd(13)*	mdh(36)*	purA(28)*	recA(29)*
GCF_001618365.1		131	adk(53)	fumC(40)	gyrB(47)	icd(13)	mdh(36)	purA(28)	recA(29)	91	8500	131	adk(53)*	fumC(40)*	gyrB(47)*	icd(13)*	mdh(36)*	purA(28)*	recA(29)*			2666	adk(13)*	fumC(40)	gyrB(47)*	icd(13)	mdh(36)*	purA(28)	recA(29)
GCF_001644725.1		1727	adk(6)	fumC(19)	gyrB(3)	icd(16)	mdh(11)	purA(8)	recA(6)	48	4500	1727	adk(6)*	fumC(19)*	gyrB(3)*	icd(16)*	mdh(11)*	purA(8)*	recA(6)*	30	7000	1727	adk(6)	fumC(19)*	gyrB(3)*	icd(16)*	mdh(11)*	purA(8)*	recA(6)
GCF_001644745.1		335	adk(29)	fumC(12)	gyrB(8)	icd(12)	mdh(15)	purA(2)	recA(2)			ND	adk(29)	fumC(1068)*	gyrB(8)*	icd(12)	mdh(15)*	purA(2)	recA(2)	21	4500	335	adk(29)*	fumC(12)*	gyrB(8)*	icd(12)*	mdh(15)*	purA(2)*	recA(2)*
GCF_001650275.1		11	adk(12)	fumC(12)	gyrB(8)	icd(12)	mdh(15)	purA(2)	recA(2)	88	8500	11	adk(12)*	fumC(12)	gyrB(8)*	icd(12)*	mdh(15)*	purA(2)*	recA(2)*	20	4500	11	adk(12)	fumC(12)*	gyrB(8)*	icd(12)*	mdh(15)*	purA(2)*	recA(2)*
GCF_001650295.1	Duplication	-	adk(12)	fumC(12)	gyrB(8)	icd(12,12)	mdh(15)	purA(2)	recA(2)
GCF_001651925.2		11	adk(12)	fumC(12)	gyrB(8)	icd(12)	mdh(15)	purA(2)	recA(2)	26	2000	11	adk(12)*	fumC(12)*	gyrB(8)*	icd(12)*	mdh(15)*	purA(2)*	recA(2)*	26	7500	11	adk(12)*	fumC(12)*	gyrB(8)*	icd(12)*	mdh(15)*	purA(2)*	recA(2)*
GCF_001651945.2		11	adk(12)	fumC(12)	gyrB(8)	icd(12)	mdh(15)	purA(2)	recA(2)			7806	adk(12)	fumC(1068)*	gyrB(8)*	icd(12)*	mdh(15)*	purA(2)*	recA(2)*	29	8000	11	adk(12)*	fumC(12)*	gyrB(8)*	icd(12)*	mdh(15)*	purA(2)*	recA(2)
GCF_001651965.2		11	adk(12)	fumC(12)	gyrB(8)	icd(12)	mdh(15)	purA(2)	recA(2)	97	10000	11	adk(12)*	fumC(12)*	gyrB(8)*	icd(12)*	mdh(15)*	purA(2)	recA(2)*	28	6500	11	adk(12)*	fumC(12)*	gyrB(8)*	icd(12)*	mdh(15)*	purA(2)	recA(2)*
GCF_001660565.1		7060	adk(6)	fumC(4)	gyrB(5)	icd(16)	mdh(24)	purA(1)	recA(14)	131	12000	7060	adk(6)*	fumC(4)	gyrB(5)*	icd(16)	mdh(24)*	purA(1)	recA(14)*	26	6500	7060	adk(6)*	fumC(4)*	gyrB(5)*	icd(16)	mdh(24)*	purA(1)*	recA(14)*
GCF_001660585.1		998	adk(13)	fumC(52)	gyrB(156)	icd(14)	mdh(17)	purA(25)	recA(17)	55	4500	998	adk(13)*	fumC(52)*	gyrB(156)*	icd(14)*	mdh(17)*	purA(25)*	recA(17)*	26	7000	998	adk(13)*	fumC(52)	gyrB(156)*	icd(14)*	mdh(17)*	purA(25)*	recA(17)
GCF_001663075.1		10	adk(10)	fumC(11)	gyrB(4)	icd(8)	mdh(8)	purA(8)	recA(2)	115	11000	10	adk(10)*	fumC(11)	gyrB(4)*	icd(8)*	mdh(8)*	purA(8)*	recA(2)*			ND	adk(10)	fumC(541)	gyrB(4)*	icd(8)	mdh(8)*	purA(8)	recA(2)
GCF_001663475.1		131	adk(53)	fumC(40)	gyrB(47)	icd(13)	mdh(36)	purA(28)	recA(29)	46	4000	131	adk(53)*	fumC(40)*	gyrB(47)*	icd(13)*	mdh(36)*	purA(28)*	recA(29)*	30	7500	131	adk(53)	fumC(40)*	gyrB(47)*	icd(13)	mdh(36)*	purA(28)*	recA(29)*
GCF_001675145.1		127	adk(13)	fumC(14)	gyrB(19)	icd(36)	mdh(23)	purA(11)	recA(10)	97	9000	127	adk(13)*	fumC(14)*	gyrB(19)*	icd(36)*	mdh(23)*	purA(11)*	recA(10)*	20	4500	127	adk(13)*	fumC(14)*	gyrB(19)*	icd(36)*	mdh(23)*	purA(11)*	recA(10)*
GCF_001677475.1		1176	adk(146)	fumC(171)	gyrB(141)	icd(155)	mdh(118)	purA(120)	recA(107)	40	2500	1176	adk(146)*	fumC(171)*	gyrB(141)*	icd(155)*	mdh(118)*	purA(120)*	recA(107)*	17	3500	1176	adk(146)*	fumC(171)*	gyrB(141)*	icd(155)*	mdh(118)*	purA(120)*	recA(107)*
GCF_001677495.1		718	adk(6)	fumC(19)	gyrB(3)	icd(26)	mdh(9)	purA(8)	recA(6)	85	8500	718	adk(6)*	fumC(19)	gyrB(3)*	icd(26)*	mdh(9)*	purA(8)*	recA(6)*	22	4500	718	adk(6)*	fumC(19)*	gyrB(3)*	icd(26)*	mdh(9)*	purA(8)*	recA(6)*
GCF_001677515.1		329	adk(64)	fumC(4)	gyrB(5)	icd(83)	mdh(24)	purA(8)	recA(6)	72	6500	329	adk(64)*	fumC(4)*	gyrB(5)*	icd(83)*	mdh(24)*	purA(8)*	recA(6)*	22	4500	329	adk(64)*	fumC(4)*	gyrB(5)*	icd(83)*	mdh(24)*	purA(8)*	recA(6)*
GCF_001678925.1		93	adk(6)	fumC(11)	gyrB(4)	icd(10)	mdh(7)	purA(8)	recA(6)	87	8500	93	adk(6)	fumC(11)*	gyrB(4)*	icd(10)*	mdh(7)*	purA(8)*	recA(6)	23	5000	93	adk(6)*	fumC(11)*	gyrB(4)*	icd(10)*	mdh(7)*	purA(8)*	recA(6)*
GCF_001678965.1		718	adk(6)	fumC(19)	gyrB(3)	icd(26)	mdh(9)	purA(8)	recA(6)	86	8500	718	adk(6)*	fumC(19)*	gyrB(3)*	icd(26)*	mdh(9)*	purA(8)	recA(6)*	23	6000	718	adk(6)*	fumC(19)*	gyrB(3)*	icd(26)*	mdh(9)*	purA(8)*	recA(6)*
GCF_001679985.1		7051	adk(653)	fumC(19)	gyrB(270)	icd(26)	mdh(11)	purA(8)	recA(7)	50	4500	7051	adk(653)*	fumC(19)*	gyrB(270)*	icd(26)*	mdh(11)*	purA(8)*	recA(7)*	32	7500	7051	adk(653)*	fumC(19)	gyrB(270)*	icd(26)*	mdh(11)*	purA(8)	recA(7)*
GCF_001682305.2		744	adk(10)	fumC(11)	gyrB(135)	icd(8)	mdh(8)	purA(8)	recA(2)			4483	adk(10)*	fumC(541)*	gyrB(135)*	icd(8)*	mdh(8)*	purA(8)	recA(2)	19	4000	744	adk(10)	fumC(11)	gyrB(135)*	icd(8)*	mdh(8)*	purA(8)*	recA(2)*
GCF_001683435.1		127	adk(13)	fumC(14)	gyrB(19)	icd(36)	mdh(23)	purA(11)	recA(10)	36	2500	127	adk(13)*	fumC(14)*	gyrB(19)*	icd(36)*	mdh(23)*	purA(11)*	recA(10)*	29	8500	127	adk(13)	fumC(14)	gyrB(19)*	icd(36)	mdh(23)*	purA(11)	recA(10)*
GCF_001693315.1		73	adk(36)	fumC(24)	gyrB(9)	icd(13)	mdh(17)	purA(11)	recA(25)	73	6500	73	adk(36)*	fumC(24)*	gyrB(9)*	icd(13)*	mdh(17)*	purA(11)*	recA(25)*	16	3000	73	adk(36)*	fumC(24)*	gyrB(9)*	icd(13)*	mdh(17)*	purA(11)*	recA(25)*
GCF_001693635.1		359	adk(43)	fumC(41)	gyrB(15)	icd(90)	mdh(11)	purA(8)	recA(6)	89	8000	359	adk(43)*	fumC(41)*	gyrB(15)*	icd(90)*	mdh(11)*	purA(8)*	recA(6)*	26	7000	359	adk(43)*	fumC(41)	gyrB(15)*	icd(90)*	mdh(11)*	purA(8)*	recA(6)*
GCF_001695515.1		11	adk(12)	fumC(12)	gyrB(8)	icd(12)	mdh(15)	purA(2)	recA(2)	54	5000	11	adk(12)*	fumC(12)*	gyrB(8)*	icd(12)*	mdh(15)*	purA(2)*	recA(2)*	22	5000	11	adk(12)*	fumC(12)*	gyrB(8)*	icd(12)*	mdh(15)*	purA(2)*	recA(2)*
GCF_001721125.1		21	adk(16)	fumC(4)	gyrB(12)	icd(16)	mdh(9)	purA(7)	recA(7)			ND	adk(16)	fumC(4)	gyrB(655)*	icd(16)	mdh(9)*	purA(7)	recA(7)	24	5500	21	adk(16)*	fumC(4)*	gyrB(12)*	icd(16)*	mdh(9)*	purA(7)*	recA(7)
GCF_001721225.1	Incomplete	-	adk(437)	fumC(46)	gyrB(69)	icd(1)	mdh(~20)	purA(34)	recA(50)
GCF_001721525.1		648	adk(92)	fumC(4)	gyrB(87)	icd(96)	mdh(70)	purA(58)	recA(2)			ND	adk(92)	fumC(961)	gyrB(87)*	icd(96)	mdh(70)*	purA(58)	recA(2)	23	6000	648	adk(92)*	fumC(4)*	gyrB(87)*	icd(96)*	mdh(70)*	purA(58)*	recA(2)
GCF_001723505.1		1060	adk(10)	fumC(11)	gyrB(4)	icd(8)	mdh(8)	purA(8)	recA(128)	41	3500	1060	adk(10)*	fumC(11)*	gyrB(4)*	icd(8)*	mdh(8)*	purA(8)*	recA(128)*	21	4500	1060	adk(10)*	fumC(11)*	gyrB(4)*	icd(8)	mdh(8)*	purA(8)*	recA(128)*
GCF_001735705.1	Incomplete	-	adk(~10)	fumC(11)	gyrB(4)	icd(8)	mdh(8)	purA(18)	recA(2)
GCF_001750845.1		4	adk(6)	fumC(5)	gyrB(4)	icd(8)	mdh(8)	purA(8)	recA(2)	89	8000	4	adk(6)*	fumC(5)*	gyrB(4)*	icd(8)*	mdh(8)*	purA(8)*	recA(2)*	29	8500	4	adk(6)*	fumC(5)	gyrB(4)*	icd(8)*	mdh(8)*	purA(8)*	recA(2)*
GCF_001753445.1		11	adk(12)	fumC(12)	gyrB(8)	icd(12)	mdh(15)	purA(2)	recA(2)			7806	adk(12)*	fumC(1068)*	gyrB(8)*	icd(12)	mdh(15)*	purA(2)*	recA(2)	22	4000	11	adk(12)*	fumC(12)*	gyrB(8)*	icd(12)*	mdh(15)*	purA(2)*	recA(2)*
GCF_001753465.1		11	adk(12)	fumC(12)	gyrB(8)	icd(12)	mdh(15)	purA(2)	recA(2)	102	9500	11	adk(12)*	fumC(12)*	gyrB(8)*	icd(12)*	mdh(15)*	purA(2)	recA(2)*	19	3000	11	adk(12)*	fumC(12)*	gyrB(8)*	icd(12)*	mdh(15)*	purA(2)*	recA(2)*
GCF_001753485.1		11	adk(12)	fumC(12)	gyrB(8)	icd(12)	mdh(15)	purA(2)	recA(2)	64	5500	11	adk(12)*	fumC(12)*	gyrB(8)*	icd(12)*	mdh(15)*	purA(2)*	recA(2)*	25	6000	11	adk(12)	fumC(12)*	gyrB(8)*	icd(12)*	mdh(15)*	purA(2)*	recA(2)*
GCF_001753505.1		11	adk(12)	fumC(12)	gyrB(8)	icd(12)	mdh(15)	purA(2)	recA(2)	62	6000	11	adk(12)*	fumC(12)*	gyrB(8)*	icd(12)*	mdh(15)*	purA(2)*	recA(2)*	25	5500	11	adk(12)*	fumC(12)*	gyrB(8)*	icd(12)	mdh(15)*	purA(2)*	recA(2)
GCF_001753525.1		11	adk(12)	fumC(12)	gyrB(8)	icd(12)	mdh(15)	purA(2)	recA(2)			7806	adk(12)*	fumC(1068)*	gyrB(8)*	icd(12)*	mdh(15)*	purA(2)*	recA(2)*	33	9500	11	adk(12)	fumC(12)*	gyrB(8)*	icd(12)	mdh(15)*	purA(2)*	recA(2)*
GCF_001753545.1		11	adk(12)	fumC(12)	gyrB(8)	icd(12)	mdh(15)	purA(2)	recA(2)	56	5500	11	adk(12)*	fumC(12)*	gyrB(8)*	icd(12)*	mdh(15)*	purA(2)*	recA(2)*	19	4000	11	adk(12)*	fumC(12)*	gyrB(8)*	icd(12)*	mdh(15)*	purA(2)*	recA(2)*
GCF_001753565.1		11	adk(12)	fumC(12)	gyrB(8)	icd(12)	mdh(15)	purA(2)	recA(2)	39	3000	11	adk(12)*	fumC(12)*	gyrB(8)*	icd(12)*	mdh(15)*	purA(2)*	recA(2)*	19	4000	11	adk(12)*	fumC(12)*	gyrB(8)*	icd(12)*	mdh(15)*	purA(2)*	recA(2)*
GCF_001806265.1		11	adk(12)	fumC(12)	gyrB(8)	icd(12)	mdh(15)	purA(2)	recA(2)	59	5500	11	adk(12)	fumC(12)*	gyrB(8)*	icd(12)*	mdh(15)*	purA(2)*	recA(2)*			7806	adk(12)	fumC(1068)*	gyrB(8)*	icd(12)	mdh(15)*	purA(2)	recA(2)*
GCF_001806285.1		11	adk(12)	fumC(12)	gyrB(8)	icd(12)	mdh(15)	purA(2)	recA(2)	67	6000	11	adk(12)	fumC(12)*	gyrB(8)*	icd(12)*	mdh(15)*	purA(2)*	recA(2)*			7806	adk(12)	fumC(1068)*	gyrB(8)*	icd(12)*	mdh(15)*	purA(2)	recA(2)
GCF_001860505.1		167	adk(10)	fumC(11)	gyrB(4)	icd(8)	mdh(8)	purA(13)	recA(2)	84	7500	167	adk(10)*	fumC(11)*	gyrB(4)*	icd(8)*	mdh(8)*	purA(13)*	recA(2)*	29	7500	167	adk(10)*	fumC(11)*	gyrB(4)*	icd(8)	mdh(8)*	purA(13)	recA(2)*
GCF_001865295.1		11	adk(12)	fumC(12)	gyrB(8)	icd(12)	mdh(15)	purA(2)	recA(2)	68	6500	11	adk(12)*	fumC(12)*	gyrB(8)*	icd(12)*	mdh(15)*	purA(2)*	recA(2)*	22	4000	11	adk(12)*	fumC(12)*	gyrB(8)*	icd(12)*	mdh(15)*	purA(2)*	recA(2)*
GCF_001874485.1		131	adk(53)	fumC(40)	gyrB(47)	icd(13)	mdh(36)	purA(28)	recA(29)	86	8000	131	adk(53)*	fumC(40)*	gyrB(47)*	icd(13)	mdh(36)*	purA(28)*	recA(29)*	23	4500	131	adk(53)*	fumC(40)*	gyrB(47)*	icd(13)*	mdh(36)*	purA(28)*	recA(29)*
GCF_001886535.1		617	adk(10)	fumC(11)	gyrB(4)	icd(8)	mdh(8)	purA(13)	recA(73)	67	6000	617	adk(10)*	fumC(11)*	gyrB(4)*	icd(8)*	mdh(8)*	purA(13)*	recA(73)*	21	5000	617	adk(10)*	fumC(11)*	gyrB(4)*	icd(8)*	mdh(8)*	purA(13)*	recA(73)*
GCF_001886555.1		617	adk(10)	fumC(11)	gyrB(4)	icd(8)	mdh(8)	purA(13)	recA(73)			ND	adk(10)	fumC(11)	gyrB(684)*	icd(8)	mdh(8)*	purA(13)	recA(73)	35	8500	617	adk(10)	fumC(11)*	gyrB(4)*	icd(8)*	mdh(8)*	purA(13)	recA(73)*
GCF_001886575.1		617	adk(10)	fumC(11)	gyrB(4)	icd(8)	mdh(8)	purA(13)	recA(73)	57	5500	617	adk(10)*	fumC(11)*	gyrB(4)*	icd(8)*	mdh(8)*	purA(13)*	recA(73)*	25	6000	617	adk(10)	fumC(11)	gyrB(4)*	icd(8)*	mdh(8)*	purA(13)*	recA(73)*
GCF_001886755.1		617	adk(10)	fumC(11)	gyrB(4)	icd(8)	mdh(8)	purA(13)	recA(73)			ND	adk(10)	fumC(541)*	gyrB(684)*	icd(8)	mdh(8)*	purA(13)*	recA(73)	31	8500	617	adk(10)	fumC(11)	gyrB(4)*	icd(8)	mdh(8)*	purA(13)	recA(73)*
GCF_001886935.1		679	adk(6)	fumC(95)	gyrB(5)	icd(1)	mdh(9)	purA(8)	recA(6)	60	5500	679	adk(6)*	fumC(95)*	gyrB(5)*	icd(1)*	mdh(9)*	purA(8)*	recA(6)*	21	4500	679	adk(6)*	fumC(95)	gyrB(5)*	icd(1)*	mdh(9)*	purA(8)*	recA(6)*
GCF_001888075.1		4	adk(6)	fumC(5)	gyrB(4)	icd(8)	mdh(8)	purA(8)	recA(2)	72	7000	4	adk(6)*	fumC(5)*	gyrB(4)*	icd(8)*	mdh(8)*	purA(8)*	recA(2)*	28	7000	4	adk(6)*	fumC(5)	gyrB(4)*	icd(8)	mdh(8)*	purA(8)*	recA(2)*
GCF_001890205.1		11	adk(12)	fumC(12)	gyrB(8)	icd(12)	mdh(15)	purA(2)	recA(2)	49	4500	11	adk(12)*	fumC(12)*	gyrB(8)*	icd(12)*	mdh(15)*	purA(2)*	recA(2)*	33	8500	11	adk(12)*	fumC(12)	gyrB(8)*	icd(12)	mdh(15)*	purA(2)*	recA(2)*
GCF_001890225.1		11	adk(12)	fumC(12)	gyrB(8)	icd(12)	mdh(15)	purA(2)	recA(2)			7806	adk(12)*	fumC(1068)*	gyrB(8)*	icd(12)	mdh(15)*	purA(2)	recA(2)	24	5000	11	adk(12)*	fumC(12)*	gyrB(8)*	icd(12)*	mdh(15)*	purA(2)*	recA(2)*
GCF_001890245.1		11	adk(12)	fumC(12)	gyrB(8)	icd(12)	mdh(15)	purA(2)	recA(2)	68	6000	11	adk(12)*	fumC(12)*	gyrB(8)*	icd(12)*	mdh(15)*	purA(2)*	recA(2)*	24	6000	11	adk(12)*	fumC(12)	gyrB(8)*	icd(12)*	mdh(15)*	purA(2)*	recA(2)*
GCF_001890265.1		11	adk(12)	fumC(12)	gyrB(8)	icd(12)	mdh(15)	purA(2)	recA(2)	82	7500	11	adk(12)*	fumC(12)*	gyrB(8)*	icd(12)*	mdh(15)*	purA(2)*	recA(2)*	29	7500	11	adk(12)	fumC(12)*	gyrB(8)*	icd(12)*	mdh(15)*	purA(2)*	recA(2)*
GCF_001890285.1		11	adk(12)	fumC(12)	gyrB(8)	icd(12)	mdh(15)	purA(2)	recA(2)	59	5500	11	adk(12)*	fumC(12)*	gyrB(8)*	icd(12)*	mdh(15)*	purA(2)*	recA(2)*	23	5000	11	adk(12)*	fumC(12)*	gyrB(8)*	icd(12)*	mdh(15)*	purA(2)*	recA(2)*
GCF_001890305.1		11	adk(12)	fumC(12)	gyrB(8)	icd(12)	mdh(15)	purA(2)	recA(2)	75	7000	11	adk(12)*	fumC(12)*	gyrB(8)*	icd(12)*	mdh(15)*	purA(2)*	recA(2)*	28	7000	11	adk(12)*	fumC(12)	gyrB(8)*	icd(12)*	mdh(15)*	purA(2)*	recA(2)*
GCF_001890325.1		11	adk(12)	fumC(12)	gyrB(8)	icd(12)	mdh(15)	purA(2)	recA(2)	49	4000	11	adk(12)*	fumC(12)*	gyrB(8)*	icd(12)*	mdh(15)*	purA(2)*	recA(2)*	29	7000	11	adk(12)	fumC(12)*	gyrB(8)*	icd(12)	mdh(15)*	purA(2)	recA(2)*
GCF_001890345.1		11	adk(12)	fumC(12)	gyrB(8)	icd(12)	mdh(15)	purA(2)	recA(2)	101	9500	11	adk(12)	fumC(12)	gyrB(8)*	icd(12)*	mdh(15)*	purA(2)*	recA(2)*	28	7500	11	adk(12)*	fumC(12)*	gyrB(8)*	icd(12)*	mdh(15)*	purA(2)*	recA(2)*
GCF_001890365.1		38	adk(4)	fumC(26)	gyrB(2)	icd(25)	mdh(5)	purA(5)	recA(19)	54	5000	38	adk(4)*	fumC(26)*	gyrB(2)*	icd(25)*	mdh(5)*	purA(5)*	recA(19)*	23	5000	38	adk(4)*	fumC(26)*	gyrB(2)*	icd(25)*	mdh(5)*	purA(5)	recA(19)*
GCF_001900295.1		38	adk(4)	fumC(26)	gyrB(2)	icd(25)	mdh(5)	purA(5)	recA(19)	32	2500	38	adk(4)*	fumC(26)*	gyrB(2)*	icd(25)*	mdh(5)*	purA(5)*	recA(19)*	21	4500	38	adk(4)*	fumC(26)*	gyrB(2)*	icd(25)*	mdh(5)*	purA(5)*	recA(19)*
GCF_001900315.1		7063	adk(35)	fumC(3)	gyrB(234)	icd(6)	mdh(5)	purA(16)	recA(4)	75	7000	7063	adk(35)*	fumC(3)*	gyrB(234)*	icd(6)*	mdh(5)*	purA(16)*	recA(4)*	27	6500	7063	adk(35)	fumC(3)	gyrB(234)*	icd(6)	mdh(5)*	purA(16)*	recA(4)*
GCF_001900335.1		109	adk(6)	fumC(6)	gyrB(1)	icd(16)	mdh(9)	purA(13)	recA(2)	100	10000	109	adk(6)*	fumC(6)*	gyrB(1)*	icd(16)*	mdh(9)*	purA(13)	recA(2)*	24	5000	109	adk(6)*	fumC(6)*	gyrB(1)*	icd(16)*	mdh(9)*	purA(13)*	recA(2)*
GCF_001900355.1		109	adk(6)	fumC(6)	gyrB(1)	icd(16)	mdh(9)	purA(13)	recA(2)	82	7000	109	adk(6)*	fumC(6)*	gyrB(1)*	icd(16)*	mdh(9)*	purA(13)*	recA(2)*	27	5500	109	adk(6)*	fumC(6)*	gyrB(1)*	icd(16)	mdh(9)*	purA(13)*	recA(2)*
GCF_001900375.1		224	adk(6)	fumC(4)	gyrB(33)	icd(16)	mdh(11)	purA(8)	recA(6)	136	12000	224	adk(6)	fumC(4)	gyrB(33)*	icd(16)	mdh(11)*	purA(8)*	recA(6)	31	8500	224	adk(6)	fumC(4)	gyrB(33)*	icd(16)	mdh(11)*	purA(8)	recA(6)*
GCF_001900395.1		12	adk(13)	fumC(13)	gyrB(9)	icd(13)	mdh(16)	purA(10)	recA(9)			5604	adk(13)*	fumC(718)	gyrB(9)*	icd(13)*	mdh(16)*	purA(10)	recA(9)	32	9500	12	adk(13)	fumC(13)	gyrB(9)*	icd(13)	mdh(16)*	purA(10)	recA(9)
GCF_001900415.1		197	adk(60)	fumC(4)	gyrB(5)	icd(1)	mdh(8)	purA(47)	recA(2)	94	8500	197	adk(60)*	fumC(4)*	gyrB(5)*	icd(1)*	mdh(8)*	purA(47)	recA(2)*	33	9000	197	adk(60)	fumC(4)	gyrB(5)*	icd(1)	mdh(8)*	purA(47)	recA(2)*
GCF_001900435.1		197	adk(60)	fumC(4)	gyrB(5)	icd(1)	mdh(8)	purA(47)	recA(2)	129	11500	197	adk(60)	fumC(4)*	gyrB(5)*	icd(1)*	mdh(8)*	purA(47)*	recA(2)	25	5000	197	adk(60)*	fumC(4)*	gyrB(5)*	icd(1)*	mdh(8)*	purA(47)*	recA(2)*
GCF_001900455.1		10	adk(10)	fumC(11)	gyrB(4)	icd(8)	mdh(8)	purA(8)	recA(2)	103	9000	10	adk(10)	fumC(11)*	gyrB(4)*	icd(8)*	mdh(8)*	purA(8)	recA(2)*	29	6500	10	adk(10)*	fumC(11)	gyrB(4)*	icd(8)	mdh(8)*	purA(8)	recA(2)*
GCF_001900475.1		297	adk(6)	fumC(65)	gyrB(32)	icd(26)	mdh(9)	purA(8)	recA(2)	73	6500	297	adk(6)*	fumC(65)*	gyrB(32)*	icd(26)*	mdh(9)*	purA(8)*	recA(2)*	29	7500	297	adk(6)*	fumC(65)*	gyrB(32)*	icd(26)*	mdh(9)*	purA(8)*	recA(2)
GCF_001900495.1		2522	adk(6)	fumC(29)	gyrB(5)	icd(18)	mdh(11)	purA(8)	recA(2)	68	6500	2522	adk(6)*	fumC(29)*	gyrB(5)*	icd(18)*	mdh(11)*	purA(8)*	recA(2)*	18	3500	2522	adk(6)*	fumC(29)*	gyrB(5)*	icd(18)*	mdh(11)*	purA(8)*	recA(2)*
GCF_001900515.1		20	adk(6)	fumC(4)	gyrB(3)	icd(18)	mdh(7)	purA(7)	recA(6)			5750	adk(6)*	fumC(4)	gyrB(489)*	icd(18)*	mdh(7)*	purA(7)	recA(6)	31	9000	20	adk(6)	fumC(4)*	gyrB(3)*	icd(18)	mdh(7)*	purA(7)	recA(6)*
GCF_001900535.1		295	adk(6)	fumC(4)	gyrB(12)	icd(1)	mdh(9)	purA(2)	recA(7)	80	8000	295	adk(6)*	fumC(4)	gyrB(12)*	icd(1)*	mdh(9)*	purA(2)	recA(7)*	25	6000	295	adk(6)*	fumC(4)	gyrB(12)*	icd(1)*	mdh(9)*	purA(2)*	recA(7)*
GCF_001900555.1		1426	adk(6)	fumC(4)	gyrB(12)	icd(9)	mdh(9)	purA(12)	recA(7)	100	10000	1426	adk(6)*	fumC(4)*	gyrB(12)*	icd(9)*	mdh(9)*	purA(12)*	recA(7)	18	3500	1426	adk(6)*	fumC(4)*	gyrB(12)*	icd(9)*	mdh(9)*	purA(12)*	recA(7)*
GCF_001900575.1	Incomplete	-	adk(10)	fumC(~736)	gyrB(109)	icd(8)	mdh(8)	purA(8)	recA(2)
GCF_001900595.1	Duplication	-	adk(9)	fumC(23)	gyrB(33)	icd(18,18)	mdh(11)	purA(8)	recA(6)
GCF_001900615.1		373	adk(6)	fumC(11)	gyrB(4)	icd(10)	mdh(7)	purA(8)	recA(2)			ND	adk(6)	fumC(541)*	gyrB(4)*	icd(10)	mdh(7)*	purA(8)	recA(2)	29	7500	373	adk(6)*	fumC(11)*	gyrB(4)*	icd(10)*	mdh(7)*	purA(8)*	recA(2)*
GCF_001900635.1		90	adk(6)	fumC(4)	gyrB(12)	icd(1)	mdh(20)	purA(8)	recA(7)	101	9000	90	adk(6)*	fumC(4)*	gyrB(12)*	icd(1)*	mdh(20)*	purA(8)*	recA(7)*	22	5000	90	adk(6)*	fumC(4)*	gyrB(12)*	icd(1)	mdh(20)*	purA(8)*	recA(7)*
GCF_001900655.1		7067	adk(10)	fumC(957)	gyrB(4)	icd(8)	mdh(601)	purA(8)	recA(2)	55	5000	7067	adk(10)*	fumC(957)*	gyrB(4)*	icd(8)*	mdh(601)*	purA(8)*	recA(2)*	26	6000	7067	adk(10)*	fumC(957)*	gyrB(4)*	icd(8)*	mdh(601)*	purA(8)*	recA(2)
GCF_001900675.1		58	adk(6)	fumC(4)	gyrB(4)	icd(16)	mdh(24)	purA(8)	recA(14)			ND	adk(6)*	fumC(961)	gyrB(4)*	icd(16)*	mdh(24)*	purA(8)	recA(14)*	26	5500	58	adk(6)*	fumC(4)*	gyrB(4)*	icd(16)	mdh(24)*	purA(8)*	recA(14)*
GCF_001900695.1		1196	adk(6)	fumC(6)	gyrB(33)	icd(26)	mdh(11)	purA(8)	recA(2)	65	5500	1196	adk(6)*	fumC(6)*	gyrB(33)*	icd(26)*	mdh(11)*	purA(8)*	recA(2)*	19	3500	1196	adk(6)*	fumC(6)*	gyrB(33)*	icd(26)*	mdh(11)*	purA(8)*	recA(2)*
GCF_001900715.1		7067	adk(10)	fumC(957)	gyrB(4)	icd(8)	mdh(601)	purA(8)	recA(2)	67	5500	7067	adk(10)*	fumC(957)*	gyrB(4)*	icd(8)*	mdh(601)*	purA(8)*	recA(2)*	18	3000	7067	adk(10)*	fumC(957)*	gyrB(4)*	icd(8)*	mdh(601)*	purA(8)*	recA(2)*
GCF_001900735.1		117	adk(20)	fumC(45)	gyrB(41)	icd(43)	mdh(5)	purA(32)	recA(2)			7342	adk(20)*	fumC(45)	gyrB(41)*	icd(798)*	mdh(5)*	purA(32)*	recA(2)*	26	7500	117	adk(20)*	fumC(45)*	gyrB(41)*	icd(43)*	mdh(5)*	purA(32)*	recA(2)
GCF_001900775.1		193	adk(10)	fumC(7)	gyrB(4)	icd(12)	mdh(8)	purA(8)	recA(2)			ND	adk(10)	fumC(827)	gyrB(4)*	icd(12)	mdh(8)*	purA(8)	recA(2)*	25	6000	193	adk(10)	fumC(7)*	gyrB(4)*	icd(12)*	mdh(8)*	purA(8)*	recA(2)
GCF_001900795.1		46	adk(8)	fumC(7)	gyrB(1)	icd(8)	mdh(8)	purA(8)	recA(6)	54	5000	46	adk(8)*	fumC(7)	gyrB(1)*	icd(8)*	mdh(8)*	purA(8)*	recA(6)*			8232	adk(8)	fumC(827)	gyrB(1)*	icd(8)	mdh(8)*	purA(8)	recA(6)
GCF_001900815.1		101	adk(43)	fumC(41)	gyrB(15)	icd(18)	mdh(11)	purA(7)	recA(6)	82	7000	101	adk(43)*	fumC(41)*	gyrB(15)*	icd(18)*	mdh(11)*	purA(7)*	recA(6)*	17	3000	101	adk(43)*	fumC(41)*	gyrB(15)*	icd(18)*	mdh(11)*	purA(7)*	recA(6)*
GCF_001900835.1		617	adk(10)	fumC(11)	gyrB(4)	icd(8)	mdh(8)	purA(13)	recA(73)			ND	adk(10)	fumC(11)	gyrB(684)*	icd(8)	mdh(8)*	purA(13)	recA(73)*	24	4500	617	adk(10)*	fumC(11)*	gyrB(4)*	icd(8)*	mdh(8)*	purA(13)*	recA(73)*
GCF_001900885.1		1706	adk(6)	fumC(29)	gyrB(12)	icd(16)	mdh(11)	purA(8)	recA(6)	82	8000	1706	adk(6)*	fumC(29)*	gyrB(12)*	icd(16)*	mdh(11)*	purA(8)*	recA(6)*	31	8000	1706	adk(6)	fumC(29)	gyrB(12)*	icd(16)	mdh(11)*	purA(8)*	recA(6)
GCF_001900905.1		3519	adk(6)	fumC(8)	gyrB(32)	icd(159)	mdh(9)	purA(23)	recA(7)	98	8500	3519	adk(6)*	fumC(8)	gyrB(32)*	icd(159)*	mdh(9)*	purA(23)	recA(7)*	17	2500	3519	adk(6)*	fumC(8)*	gyrB(32)*	icd(159)*	mdh(9)*	purA(23)*	recA(7)*
GCF_001900925.1		1706	adk(6)	fumC(29)	gyrB(12)	icd(16)	mdh(11)	purA(8)	recA(6)	100	9000	1706	adk(6)	fumC(29)	gyrB(12)*	icd(16)*	mdh(11)*	purA(8)*	recA(6)*	22	5000	1706	adk(6)*	fumC(29)*	gyrB(12)*	icd(16)	mdh(11)*	purA(8)	recA(6)*
GCF_001900945.1	Duplication	-	adk(6)	fumC(95)	gyrB(33)	icd(18)	mdh(9,9)	purA(8,8)	recA(14)
GCF_001900965.1	Incomplete	-	adk(~6)	fumC(19)	gyrB(32)	icd(135)	mdh(11)	purA(8)	recA(6)
GCF_001900985.1		218	adk(10)	fumC(11)	gyrB(4)	icd(12)	mdh(8)	purA(8)	recA(2)	89	8000	218	adk(10)	fumC(11)*	gyrB(4)*	icd(12)*	mdh(8)*	purA(8)*	recA(2)*	20	3500	218	adk(10)*	fumC(11)*	gyrB(4)*	icd(12)*	mdh(8)*	purA(8)*	recA(2)*
GCF_001901005.1		345	adk(6)	fumC(4)	gyrB(14)	icd(1)	mdh(20)	purA(62)	recA(7)	77	7500	345	adk(6)*	fumC(4)	gyrB(14)*	icd(1)*	mdh(20)*	purA(62)*	recA(7)	27	6000	345	adk(6)*	fumC(4)*	gyrB(14)*	icd(1)*	mdh(20)*	purA(62)*	recA(7)*
GCF_001901025.1		1081	adk(6)	fumC(4)	gyrB(5)	icd(18)	mdh(11)	purA(8)	recA(2)	71	7000	1081	adk(6)*	fumC(4)*	gyrB(5)*	icd(18)*	mdh(11)*	purA(8)*	recA(2)*	26	5500	1081	adk(6)*	fumC(4)*	gyrB(5)*	icd(18)	mdh(11)*	purA(8)*	recA(2)
GCF_001901045.1		1081	adk(6)	fumC(4)	gyrB(5)	icd(18)	mdh(11)	purA(8)	recA(2)			ND	adk(6)	fumC(961)	gyrB(5)*	icd(18)	mdh(11)*	purA(8)	recA(2)	29	7500	1081	adk(6)*	fumC(4)*	gyrB(5)*	icd(18)*	mdh(11)*	purA(8)*	recA(2)
GCF_001901065.1		278	adk(9)	fumC(23)	gyrB(64)	icd(18)	mdh(11)	purA(8)	recA(6)	49	4000	278	adk(9)*	fumC(23)*	gyrB(64)*	icd(18)*	mdh(11)*	purA(8)*	recA(6)*	26	6000	278	adk(9)*	fumC(23)*	gyrB(64)*	icd(18)*	mdh(11)*	purA(8)*	recA(6)*
GCF_001901085.1		5082	adk(6)	fumC(4)	gyrB(3)	icd(18)	mdh(11)	purA(8)	recA(2)	76	7000	5082	adk(6)*	fumC(4)*	gyrB(3)*	icd(18)*	mdh(11)*	purA(8)*	recA(2)*	22	5000	5082	adk(6)*	fumC(4)*	gyrB(3)*	icd(18)*	mdh(11)*	purA(8)*	recA(2)*
GCF_001901105.1		278	adk(9)	fumC(23)	gyrB(64)	icd(18)	mdh(11)	purA(8)	recA(6)	78	7000	278	adk(9)*	fumC(23)*	gyrB(64)*	icd(18)*	mdh(11)*	purA(8)*	recA(6)*	26	7000	278	adk(9)	fumC(23)*	gyrB(64)*	icd(18)*	mdh(11)*	purA(8)	recA(6)*
GCF_001901125.1		6994	adk(63)	fumC(29)	gyrB(3)	icd(26)	mdh(9)	purA(8)	recA(7)	81	8000	6994	adk(63)*	fumC(29)*	gyrB(3)*	icd(26)*	mdh(9)*	purA(8)*	recA(7)*	23	5500	6994	adk(63)*	fumC(29)	gyrB(3)*	icd(26)*	mdh(9)*	purA(8)*	recA(7)
GCF_001901145.1		278	adk(9)	fumC(23)	gyrB(64)	icd(18)	mdh(11)	purA(8)	recA(6)	64	6000	278	adk(9)*	fumC(23)*	gyrB(64)*	icd(18)*	mdh(11)*	purA(8)*	recA(6)*	31	7000	278	adk(9)*	fumC(23)*	gyrB(64)*	icd(18)*	mdh(11)*	purA(8)	recA(6)*
GCF_001901165.1		278	adk(9)	fumC(23)	gyrB(64)	icd(18)	mdh(11)	purA(8)	recA(6)	103	10000	278	adk(9)*	fumC(23)*	gyrB(64)*	icd(18)*	mdh(11)*	purA(8)*	recA(6)*	24	4500	278	adk(9)*	fumC(23)*	gyrB(64)*	icd(18)*	mdh(11)*	purA(8)*	recA(6)*
GCF_001901185.1		1081	adk(6)	fumC(4)	gyrB(5)	icd(18)	mdh(11)	purA(8)	recA(2)	94	9500	1081	adk(6)*	fumC(4)*	gyrB(5)*	icd(18)	mdh(11)*	purA(8)*	recA(2)*	25	5500	1081	adk(6)*	fumC(4)*	gyrB(5)*	icd(18)*	mdh(11)*	purA(8)*	recA(2)
GCF_001901215.1		278	adk(9)	fumC(23)	gyrB(64)	icd(18)	mdh(11)	purA(8)	recA(6)	91	9000	278	adk(9)*	fumC(23)	gyrB(64)*	icd(18)	mdh(11)*	purA(8)*	recA(6)*	34	9000	278	adk(9)	fumC(23)	gyrB(64)*	icd(18)*	mdh(11)*	purA(8)*	recA(6)
GCF_001901315.1		216	adk(10)	fumC(11)	gyrB(57)	icd(8)	mdh(7)	purA(18)	recA(6)	80	7500	216	adk(10)	fumC(11)*	gyrB(57)*	icd(8)*	mdh(7)*	purA(18)*	recA(6)*	24	5500	216	adk(10)*	fumC(11)	gyrB(57)*	icd(8)*	mdh(7)*	purA(18)*	recA(6)
GCF_001901365.1		48	adk(6)	fumC(11)	gyrB(4)	icd(8)	mdh(8)	purA(8)	recA(2)	69	6500	48	adk(6)*	fumC(11)*	gyrB(4)*	icd(8)*	mdh(8)*	purA(8)*	recA(2)*	29	7000	48	adk(6)	fumC(11)	gyrB(4)*	icd(8)	mdh(8)*	purA(8)*	recA(2)
GCF_001901405.1		517	adk(109)	fumC(65)	gyrB(5)	icd(1)	mdh(9)	purA(13)	recA(14)	35	3000	517	adk(109)*	fumC(65)*	gyrB(5)*	icd(1)*	mdh(9)*	purA(13)*	recA(14)*	23	4500	517	adk(109)*	fumC(65)*	gyrB(5)*	icd(1)*	mdh(9)*	purA(13)*	recA(14)*
GCF_001901425.1		20	adk(6)	fumC(4)	gyrB(3)	icd(18)	mdh(7)	purA(7)	recA(6)			ND	adk(6)	fumC(961)	gyrB(489)*	icd(18)	mdh(7)*	purA(7)	recA(6)*	23	5000	20	adk(6)*	fumC(4)*	gyrB(3)*	icd(18)*	mdh(7)*	purA(7)*	recA(6)*
GCF_001901445.1		3501	adk(6)	fumC(95)	gyrB(15)	icd(18)	mdh(11)	purA(8)	recA(6)	85	8500	3501	adk(6)*	fumC(95)*	gyrB(15)*	icd(18)	mdh(11)*	purA(8)*	recA(6)*	22	4500	3501	adk(6)	fumC(95)*	gyrB(15)*	icd(18)*	mdh(11)*	purA(8)*	recA(6)*
GCF_001901465.1		3574	adk(6)	fumC(41)	gyrB(33)	icd(16)	mdh(9)	purA(8)	recA(6)	62	5000	3574	adk(6)*	fumC(41)*	gyrB(33)*	icd(16)*	mdh(9)*	purA(8)*	recA(6)*	23	5500	3574	adk(6)*	fumC(41)*	gyrB(33)*	icd(16)*	mdh(9)*	purA(8)*	recA(6)*
GCF_001932515.1		10	adk(10)	fumC(11)	gyrB(4)	icd(8)	mdh(8)	purA(8)	recA(2)			ND	adk(10)	fumC(685)	gyrB(684)*	icd(8)	mdh(8)*	purA(8)	recA(2)	31	8000	10	adk(10)*	fumC(11)	gyrB(4)*	icd(8)	mdh(8)*	purA(8)*	recA(2)
GCF_001936315.1		189	adk(10)	fumC(27)	gyrB(5)	icd(10)	mdh(12)	purA(8)	recA(49)	69	6000	189	adk(10)*	fumC(27)*	gyrB(5)*	icd(10)*	mdh(12)*	purA(8)*	recA(49)*	21	5000	189	adk(10)*	fumC(27)*	gyrB(5)*	icd(10)*	mdh(12)*	purA(8)*	recA(49)*
GCF_001999185.1		10	adk(10)	fumC(11)	gyrB(4)	icd(8)	mdh(8)	purA(8)	recA(2)	62	5000	10	adk(10)*	fumC(11)*	gyrB(4)*	icd(8)*	mdh(8)*	purA(8)*	recA(2)*	26	6000	10	adk(10)*	fumC(11)*	gyrB(4)*	icd(8)*	mdh(8)*	purA(8)*	recA(2)*
GCF_002007705.1	Incomplete	-	adk(10)	fumC(~11)	gyrB(4)	icd(852)	mdh(8)	purA(8)	recA(2)
GCF_002009315.1		117	adk(20)	fumC(45)	gyrB(41)	icd(43)	mdh(5)	purA(32)	recA(2)	35	2500	117	adk(20)*	fumC(45)*	gyrB(41)*	icd(43)*	mdh(5)*	purA(32)*	recA(2)*	22	5500	117	adk(20)*	fumC(45)	gyrB(41)*	icd(43)*	mdh(5)*	purA(32)*	recA(2)*
GCF_002011945.1		101	adk(43)	fumC(41)	gyrB(15)	icd(18)	mdh(11)	purA(7)	recA(6)	62	5000	101	adk(43)*	fumC(41)*	gyrB(15)*	icd(18)*	mdh(11)*	purA(7)*	recA(6)*	36	9500	101	adk(43)	fumC(41)*	gyrB(15)*	icd(18)	mdh(11)*	purA(7)*	recA(6)
GCF_002011965.1		131	adk(53)	fumC(40)	gyrB(47)	icd(13)	mdh(36)	purA(28)	recA(29)	30	2000	131	adk(53)*	fumC(40)*	gyrB(47)*	icd(13)*	mdh(36)*	purA(28)*	recA(29)*	21	5000	131	adk(53)*	fumC(40)*	gyrB(47)*	icd(13)*	mdh(36)*	purA(28)*	recA(29)*
GCF_002011985.1		393	adk(18)	fumC(106)	gyrB(17)	icd(6)	mdh(5)	purA(5)	recA(4)	38	3000	393	adk(18)*	fumC(106)*	gyrB(17)*	icd(6)*	mdh(5)*	purA(5)*	recA(4)*	18	3500	393	adk(18)*	fumC(106)*	gyrB(17)*	icd(6)*	mdh(5)*	purA(5)*	recA(4)*
GCF_002012005.1		410	adk(6)	fumC(4)	gyrB(12)	icd(1)	mdh(20)	purA(18)	recA(7)	92	8500	410	adk(6)*	fumC(4)*	gyrB(12)*	icd(1)*	mdh(20)*	purA(18)*	recA(7)*	40	12500	410	adk(6)*	fumC(4)	gyrB(12)*	icd(1)*	mdh(20)*	purA(18)	recA(7)
GCF_002012025.1		131	adk(53)	fumC(40)	gyrB(47)	icd(13)	mdh(36)	purA(28)	recA(29)			ND		fumC(40)	gyrB(47)*	icd(13)	mdh(36)*	purA(28)	recA(29)	17	3500	131	adk(53)*	fumC(40)*	gyrB(47)*	icd(13)*	mdh(36)*	purA(28)*	recA(29)*
GCF_002012045.1		38	adk(4)	fumC(26)	gyrB(2)	icd(25)	mdh(5)	purA(5)	recA(19)	66	6000	38	adk(4)*	fumC(26)*	gyrB(2)*	icd(25)*	mdh(5)*	purA(5)*	recA(19)*	23	5500	38	adk(4)*	fumC(26)*	gyrB(2)*	icd(25)*	mdh(5)*	purA(5)*	recA(19)*
GCF_002012065.1		131	adk(53)	fumC(40)	gyrB(47)	icd(13)	mdh(36)	purA(28)	recA(29)	67	5500	131	adk(53)*	fumC(40)*	gyrB(47)*	icd(13)*	mdh(36)*	purA(28)*	recA(29)*	19	4000	131	adk(53)*	fumC(40)*	gyrB(47)*	icd(13)*	mdh(36)*	purA(28)*	recA(29)*
GCF_002012085.1		131	adk(53)	fumC(40)	gyrB(47)	icd(13)	mdh(36)	purA(28)	recA(29)	85	9000	131	adk(53)*	fumC(40)*	gyrB(47)*	icd(13)*	mdh(36)*	purA(28)*	recA(29)*	30	8500	131	adk(53)	fumC(40)*	gyrB(47)*	icd(13)	mdh(36)*	purA(28)*	recA(29)*
GCF_002012105.1		540	adk(6)	fumC(7)	gyrB(57)	icd(1)	mdh(8)	purA(8)	recA(2)	82	7500	540	adk(6)*	fumC(7)*	gyrB(57)*	icd(1)*	mdh(8)*	purA(8)*	recA(2)	23	6000	540	adk(6)*	fumC(7)*	gyrB(57)*	icd(1)*	mdh(8)*	purA(8)	recA(2)*
GCF_002012125.1		44	adk(10)	fumC(11)	gyrB(4)	icd(8)	mdh(8)	purA(8)	recA(7)	44	3500	44	adk(10)*	fumC(11)*	gyrB(4)*	icd(8)*	mdh(8)*	purA(8)*	recA(7)*	19	3500	44	adk(10)*	fumC(11)*	gyrB(4)*	icd(8)*	mdh(8)*	purA(8)*	recA(7)*
GCF_002012145.1		131	adk(53)	fumC(40)	gyrB(47)	icd(13)	mdh(36)	purA(28)	recA(29)	64	6000	131	adk(53)*	fumC(40)*	gyrB(47)*	icd(13)*	mdh(36)*	purA(28)*	recA(29)*	29	7500	131	adk(53)*	fumC(40)*	gyrB(47)*	icd(13)*	mdh(36)*	purA(28)*	recA(29)*
GCF_002012165.1		131	adk(53)	fumC(40)	gyrB(47)	icd(13)	mdh(36)	purA(28)	recA(29)	93	10000	131	adk(53)*	fumC(40)*	gyrB(47)*	icd(13)	mdh(36)*	purA(28)	recA(29)*	25	6000	131	adk(53)*	fumC(40)*	gyrB(47)*	icd(13)	mdh(36)*	purA(28)*	recA(29)
GCF_002012185.1		10	adk(10)	fumC(11)	gyrB(4)	icd(8)	mdh(8)	purA(8)	recA(2)			ND	adk(10)	fumC(541)	gyrB(4)*	icd(8)	mdh(8)*	purA(8)	recA(2)	26	6500	10	adk(10)*	fumC(11)*	gyrB(4)*	icd(8)*	mdh(8)*	purA(8)	recA(2)*
GCF_002012205.1		131	adk(53)	fumC(40)	gyrB(47)	icd(13)	mdh(36)	purA(28)	recA(29)	90	9500	131	adk(53)*	fumC(40)	gyrB(47)*	icd(13)*	mdh(36)*	purA(28)*	recA(29)*	24	5000	131	adk(53)*	fumC(40)	gyrB(47)*	icd(13)*	mdh(36)*	purA(28)*	recA(29)*
GCF_002012225.1		648	adk(92)	fumC(4)	gyrB(87)	icd(96)	mdh(70)	purA(58)	recA(2)	73	7000	648	adk(92)*	fumC(4)*	gyrB(87)*	icd(96)*	mdh(70)*	purA(58)*	recA(2)*	22	4500	648	adk(92)*	fumC(4)*	gyrB(87)*	icd(96)*	mdh(70)*	purA(58)*	recA(2)*
GCF_002012245.1		131	adk(53)	fumC(40)	gyrB(47)	icd(13)	mdh(36)	purA(28)	recA(29)	47	4500	131	adk(53)*	fumC(40)*	gyrB(47)*	icd(13)*	mdh(36)*	purA(28)*	recA(29)*	19	3000	131	adk(53)*	fumC(40)	gyrB(47)*	icd(13)*	mdh(36)*	purA(28)*	recA(29)*
GCF_002012265.1		131	adk(53)	fumC(40)	gyrB(47)	icd(13)	mdh(36)	purA(28)	recA(29)	61	5000	131	adk(53)*	fumC(40)*	gyrB(47)*	icd(13)*	mdh(36)*	purA(28)*	recA(29)*	18	2500	131	adk(53)*	fumC(40)*	gyrB(47)*	icd(13)*	mdh(36)*	purA(28)*	recA(29)*
GCF_002012305.1		131	adk(53)	fumC(40)	gyrB(47)	icd(13)	mdh(36)	purA(28)	recA(29)	85	8000	131	adk(53)*	fumC(40)*	gyrB(47)*	icd(13)*	mdh(36)*	purA(28)*	recA(29)*	36	8500	131	adk(53)*	fumC(40)*	gyrB(47)*	icd(13)*	mdh(36)*	purA(28)*	recA(29)*
GCF_002024865.1		95	adk(37)	fumC(38)	gyrB(19)	icd(37)	mdh(17)	purA(11)	recA(26)	45	4000	95	adk(37)*	fumC(38)*	gyrB(19)*	icd(37)*	mdh(17)*	purA(11)*	recA(26)*	24	5500	95	adk(37)*	fumC(38)*	gyrB(19)*	icd(37)*	mdh(17)*	purA(11)*	recA(26)*
GCF_002055605.1		300	adk(77)	fumC(7)	gyrB(72)	icd(18)	mdh(53)	purA(56)	recA(7)	83	8000	300	adk(77)*	fumC(7)*	gyrB(72)*	icd(18)*	mdh(53)*	purA(56)*	recA(7)*	23	5000	300	adk(77)*	fumC(7)*	gyrB(72)*	icd(18)*	mdh(53)*	purA(56)*	recA(7)
GCF_002055635.1		101	adk(43)	fumC(41)	gyrB(15)	icd(18)	mdh(11)	purA(7)	recA(6)	73	6500	101	adk(43)*	fumC(41)*	gyrB(15)*	icd(18)*	mdh(11)*	purA(7)*	recA(6)*	26	6500	101	adk(43)	fumC(41)*	gyrB(15)*	icd(18)*	mdh(11)*	purA(7)*	recA(6)*
GCF_002056065.1		1408	adk(8)	fumC(7)	gyrB(5)	icd(220)	mdh(8)	purA(8)	recA(2)			ND	adk(8)	fumC(827)*	gyrB(5)*	icd(220)	mdh(8)*	purA(8)	recA(2)	29	7500	1408	adk(8)	fumC(7)*	gyrB(5)*	icd(220)*	mdh(8)*	purA(8)*	recA(2)
GCF_002056145.1		1809	adk(6)	fumC(4)	gyrB(12)	icd(250)	mdh(20)	purA(18)	recA(7)	55	4500	1809	adk(6)*	fumC(4)*	gyrB(12)*	icd(250)*	mdh(20)*	purA(18)*	recA(7)*	32	8500	1809	adk(6)*	fumC(4)*	gyrB(12)*	icd(250)*	mdh(20)*	purA(18)	recA(7)*
GCF_002056635.1		131	adk(53)	fumC(40)	gyrB(47)	icd(13)	mdh(36)	purA(28)	recA(29)	75	6500	131	adk(53)*	fumC(40)*	gyrB(47)*	icd(13)*	mdh(36)*	purA(28)*	recA(29)*	31	8000	131	adk(53)*	fumC(40)	gyrB(47)*	icd(13)*	mdh(36)*	purA(28)*	recA(29)*
GCF_002057245.1		300	adk(77)	fumC(7)	gyrB(72)	icd(18)	mdh(53)	purA(56)	recA(7)	39	3000	300	adk(77)*	fumC(7)*	gyrB(72)*	icd(18)*	mdh(53)*	purA(56)*	recA(7)*	27	7500	300	adk(77)*	fumC(7)	gyrB(72)*	icd(18)	mdh(53)*	purA(56)*	recA(7)
GCF_002057355.1		327	adk(6)	fumC(4)	gyrB(4)	icd(85)	mdh(43)	purA(12)	recA(7)	51	5000	327	adk(6)*	fumC(4)	gyrB(4)*	icd(85)*	mdh(43)*	purA(12)*	recA(7)*	18	3000	327	adk(6)*	fumC(4)*	gyrB(4)*	icd(85)*	mdh(43)*	purA(12)*	recA(7)*
GCF_002058765.1		1266	adk(168)	fumC(184)	gyrB(53)	icd(140)	mdh(24)	purA(85)	recA(42)	81	8500	1266	adk(168)*	fumC(184)	gyrB(53)*	icd(140)*	mdh(24)*	purA(85)*	recA(42)*	23	4500	1266	adk(168)*	fumC(184)*	gyrB(53)*	icd(140)*	mdh(24)*	purA(85)*	recA(42)*
GCF_002077195.1		1434	adk(10)	fumC(11)	gyrB(5)	icd(8)	mdh(7)	purA(8)	recA(6)			ND	adk(10)	fumC(685)	gyrB(5)*	icd(8)	mdh(7)*	purA(8)	recA(6)	27	7000	1434	adk(10)*	fumC(11)*	gyrB(5)*	icd(8)*	mdh(7)*	purA(8)*	recA(6)
GCF_002078275.1		93	adk(6)	fumC(11)	gyrB(4)	icd(10)	mdh(7)	purA(8)	recA(6)			ND	adk(6)	fumC(685)	gyrB(4)*	icd(10)	mdh(7)*	purA(8)	recA(6)	26	5500	93	adk(6)*	fumC(11)*	gyrB(4)*	icd(10)	mdh(7)*	purA(8)*	recA(6)*
GCF_002078295.1		93	adk(6)	fumC(11)	gyrB(4)	icd(10)	mdh(7)	purA(8)	recA(6)	58	5500	93	adk(6)*	fumC(11)*	gyrB(4)*	icd(10)*	mdh(7)*	purA(8)*	recA(6)*			ND	adk(6)	fumC(685)	gyrB(4)*	icd(10)	mdh(7)*	purA(8)	recA(6)
GCF_002079225.1		1721	adk(222)	fumC(11)	gyrB(4)	icd(8)	mdh(8)	purA(8)	recA(2)	87	8500	1721	adk(222)	fumC(11)*	gyrB(4)*	icd(8)*	mdh(8)*	purA(8)*	recA(2)*	32	8500	1721	adk(222)	fumC(11)	gyrB(4)*	icd(8)	mdh(8)*	purA(8)	recA(2)*
GCF_002090355.1	Missing gene	-	adk(6)	fumC(11)	gyrB(4)	icd(10)	mdh(7)	purA(8)	recA(-)
GCF_002105735.1		1434	adk(10)	fumC(11)	gyrB(5)	icd(8)	mdh(7)	purA(8)	recA(6)	71	7000	1434	adk(10)*	fumC(11)*	gyrB(5)*	icd(8)*	mdh(7)*	purA(8)*	recA(6)*			ND	adk(10)	fumC(685)	gyrB(5)*	icd(8)	mdh(7)*	purA(8)	recA(6)
GCF_002116715.1		602	adk(6)	fumC(19)	gyrB(33)	icd(26)	mdh(11)	purA(8)	recA(6)	75	7500	602	adk(6)	fumC(19)*	gyrB(33)*	icd(26)	mdh(11)*	purA(8)*	recA(6)*	24	6500	602	adk(6)*	fumC(19)*	gyrB(33)*	icd(26)	mdh(11)*	purA(8)*	recA(6)*
GCF_002118095.1		10	adk(10)	fumC(11)	gyrB(4)	icd(8)	mdh(8)	purA(8)	recA(2)	61	6000	10	adk(10)*	fumC(11)	gyrB(4)*	icd(8)*	mdh(8)*	purA(8)*	recA(2)*	24	5000	10	adk(10)*	fumC(11)	gyrB(4)*	icd(8)*	mdh(8)*	purA(8)*	recA(2)
GCF_002142675.1		405	adk(35)	fumC(37)	gyrB(29)	icd(25)	mdh(4)	purA(5)	recA(73)	58	5000	405	adk(35)*	fumC(37)*	gyrB(29)*	icd(25)*	mdh(4)*	purA(5)*	recA(73)*	20	3500	405	adk(35)*	fumC(37)*	gyrB(29)*	icd(25)*	mdh(4)*	purA(5)*	recA(73)*
GCF_002142695.1		617	adk(10)	fumC(11)	gyrB(4)	icd(8)	mdh(8)	purA(13)	recA(73)	92	8500	617	adk(10)*	fumC(11)	gyrB(4)*	icd(8)*	mdh(8)*	purA(13)*	recA(73)*	30	8500	617	adk(10)*	fumC(11)	gyrB(4)*	icd(8)*	mdh(8)*	purA(13)*	recA(73)
GCF_002142715.1		131	adk(53)	fumC(40)	gyrB(47)	icd(13)	mdh(36)	purA(28)	recA(29)	62	5500	131	adk(53)*	fumC(40)*	gyrB(47)*	icd(13)*	mdh(36)*	purA(28)*	recA(29)*	19	3500	131	adk(53)*	fumC(40)*	gyrB(47)*	icd(13)*	mdh(36)*	purA(28)*	recA(29)*
GCF_002156825.1		294	adk(6)	fumC(4)	gyrB(12)	icd(16)	mdh(9)	purA(55)	recA(12)	78	7000	294	adk(6)*	fumC(4)*	gyrB(12)*	icd(16)	mdh(9)*	purA(55)*	recA(12)*	19	3500	294	adk(6)*	fumC(4)*	gyrB(12)*	icd(16)*	mdh(9)*	purA(55)*	recA(12)*
GCF_002156845.1		294	adk(6)	fumC(4)	gyrB(12)	icd(16)	mdh(9)	purA(55)	recA(12)	92	8500	294	adk(6)*	fumC(4)	gyrB(12)*	icd(16)*	mdh(9)*	purA(55)*	recA(12)*	24	5500	294	adk(6)*	fumC(4)*	gyrB(12)*	icd(16)*	mdh(9)*	purA(55)*	recA(12)*
GCF_002157245.1		131	adk(53)	fumC(40)	gyrB(47)	icd(13)	mdh(36)	purA(28)	recA(29)	39	3000	131	adk(53)*	fumC(40)*	gyrB(47)*	icd(13)*	mdh(36)*	purA(28)*	recA(29)*	21	5000	131	adk(53)*	fumC(40)*	gyrB(47)*	icd(13)*	mdh(36)*	purA(28)*	recA(29)*
GCF_002163655.1		101	adk(43)	fumC(41)	gyrB(15)	icd(18)	mdh(11)	purA(7)	recA(6)	41	3500	101	adk(43)*	fumC(41)*	gyrB(15)*	icd(18)*	mdh(11)*	purA(7)*	recA(6)*	24	6500	101	adk(43)*	fumC(41)*	gyrB(15)*	icd(18)*	mdh(11)*	purA(7)*	recA(6)*
GCF_002163695.1		154	adk(6)	fumC(6)	gyrB(5)	icd(10)	mdh(9)	purA(8)	recA(6)	86	8500	154	adk(6)*	fumC(6)*	gyrB(5)*	icd(10)*	mdh(9)*	purA(8)*	recA(6)*	24	5000	154	adk(6)*	fumC(6)*	gyrB(5)*	icd(10)*	mdh(9)*	purA(8)*	recA(6)*
GCF_002163935.1		1147	adk(6)	fumC(4)	gyrB(4)	icd(18)	mdh(135)	purA(7)	recA(6)	73	6000	1147	adk(6)*	fumC(4)*	gyrB(4)*	icd(18)*	mdh(135)*	purA(7)*	recA(6)*			ND	adk(6)	fumC(4)	gyrB(684)*	icd(18)	mdh(135)*	purA(7)	recA(6)
GCF_002163955.1		2144	adk(6)	fumC(6)	gyrB(15)	icd(56)	mdh(11)	purA(26)	recA(6)	34	2500	2144	adk(6)*	fumC(6)*	gyrB(15)*	icd(56)*	mdh(11)*	purA(26)*	recA(6)*	26	5500	2144	adk(6)*	fumC(6)*	gyrB(15)*	icd(56)	mdh(11)*	purA(26)*	recA(6)*
GCF_002164635.2		405	adk(35)	fumC(37)	gyrB(29)	icd(25)	mdh(4)	purA(5)	recA(73)	41	3500	405	adk(35)*	fumC(37)*	gyrB(29)*	icd(25)*	mdh(4)*	purA(5)*	recA(73)*	16	3000	405	adk(35)*	fumC(37)*	gyrB(29)*	icd(25)*	mdh(4)*	purA(5)*	recA(73)*
GCF_002164645.2		405	adk(35)	fumC(37)	gyrB(29)	icd(25)	mdh(4)	purA(5)	recA(73)	48	4500	405	adk(35)*	fumC(37)*	gyrB(29)*	icd(25)*	mdh(4)*	purA(5)*	recA(73)*	19	3500	405	adk(35)*	fumC(37)*	gyrB(29)*	icd(25)*	mdh(4)*	purA(5)*	recA(73)
GCF_002180055.1		167	adk(10)	fumC(11)	gyrB(4)	icd(8)	mdh(8)	purA(13)	recA(2)	82	7500	167	adk(10)*	fumC(11)*	gyrB(4)*	icd(8)*	mdh(8)*	purA(13)*	recA(2)	28	7500	167	adk(10)	fumC(11)*	gyrB(4)*	icd(8)*	mdh(8)*	purA(13)	recA(2)
GCF_002180095.1		101	adk(43)	fumC(41)	gyrB(15)	icd(18)	mdh(11)	purA(7)	recA(6)	59	5500	101	adk(43)*	fumC(41)*	gyrB(15)*	icd(18)*	mdh(11)*	purA(7)*	recA(6)*	29	8000	101	adk(43)*	fumC(41)*	gyrB(15)*	icd(18)	mdh(11)*	purA(7)	recA(6)
GCF_002180135.1		167	adk(10)	fumC(11)	gyrB(4)	icd(8)	mdh(8)	purA(13)	recA(2)			ND	adk(10)	fumC(11)	gyrB(684)*	icd(8)	mdh(8)*	purA(13)	recA(2)	32	8000	167	adk(10)*	fumC(11)*	gyrB(4)*	icd(8)	mdh(8)*	purA(13)*	recA(2)*
GCF_002180195.1		131	adk(53)	fumC(40)	gyrB(47)	icd(13)	mdh(36)	purA(28)	recA(29)	57	5000	131	adk(53)*	fumC(40)*	gyrB(47)*	icd(13)*	mdh(36)*	purA(28)*	recA(29)*	34	9500	131	adk(53)	fumC(40)	gyrB(47)*	icd(13)*	mdh(36)*	purA(28)*	recA(29)
GCF_002180215.1		167	adk(10)	fumC(11)	gyrB(4)	icd(8)	mdh(8)	purA(13)	recA(2)	80	7500	167	adk(10)*	fumC(11)*	gyrB(4)*	icd(8)*	mdh(8)*	purA(13)*	recA(2)*	23	5500	167	adk(10)*	fumC(11)*	gyrB(4)*	icd(8)*	mdh(8)*	purA(13)*	recA(2)*
GCF_002180275.1		101	adk(43)	fumC(41)	gyrB(15)	icd(18)	mdh(11)	purA(7)	recA(6)	76	7000	101	adk(43)*	fumC(41)*	gyrB(15)*	icd(18)*	mdh(11)*	purA(7)*	recA(6)*	25	5500	101	adk(43)*	fumC(41)*	gyrB(15)*	icd(18)*	mdh(11)*	purA(7)*	recA(6)*
GCF_002192275.1		617	adk(10)	fumC(11)	gyrB(4)	icd(8)	mdh(8)	purA(13)	recA(73)	106	10000	617	adk(10)*	fumC(11)*	gyrB(4)*	icd(8)*	mdh(8)*	purA(13)	recA(73)*	22	5000	617	adk(10)*	fumC(11)*	gyrB(4)*	icd(8)*	mdh(8)*	purA(13)*	recA(73)*
GCF_002192295.1		167	adk(10)	fumC(11)	gyrB(4)	icd(8)	mdh(8)	purA(13)	recA(2)	87	9000	167	adk(10)*	fumC(11)*	gyrB(4)*	icd(8)	mdh(8)*	purA(13)	recA(2)*	30	8500	167	adk(10)*	fumC(11)	gyrB(4)*	icd(8)	mdh(8)*	purA(13)	recA(2)
GCF_002193095.1		131	adk(53)	fumC(40)	gyrB(47)	icd(13)	mdh(36)	purA(28)	recA(29)	53	4500	131	adk(53)*	fumC(40)*	gyrB(47)*	icd(13)*	mdh(36)*	purA(28)*	recA(29)*	27	7500	131	adk(53)*	fumC(40)*	gyrB(47)*	icd(13)*	mdh(36)*	purA(28)	recA(29)*
GCF_002196475.1		219	adk(58)	fumC(53)	gyrB(53)	icd(58)	mdh(24)	purA(1)	recA(42)	77	7500	219	adk(58)*	fumC(53)*	gyrB(53)*	icd(58)*	mdh(24)*	purA(1)*	recA(42)*	19	4000	219	adk(58)*	fumC(53)*	gyrB(53)*	icd(58)*	mdh(24)*	purA(1)*	recA(42)*
GCF_002196495.1		219	adk(58)	fumC(53)	gyrB(53)	icd(58)	mdh(24)	purA(1)	recA(42)	106	10000	219	adk(58)*	fumC(53)*	gyrB(53)*	icd(58)	mdh(24)*	purA(1)	recA(42)*	24	5000	219	adk(58)*	fumC(53)	gyrB(53)*	icd(58)*	mdh(24)*	purA(1)*	recA(42)*
GCF_002201835.1		1284	adk(10)	fumC(4)	gyrB(4)	icd(8)	mdh(8)	purA(13)	recA(73)	98	10000	1284	adk(10)*	fumC(4)*	gyrB(4)*	icd(8)*	mdh(8)*	purA(13)	recA(73)*			ND	adk(25)*	fumC(961)	gyrB(4)*	icd(8)	mdh(8)*	purA(13)	recA(73)
GCF_002202175.1		131	adk(53)	fumC(40)	gyrB(47)	icd(13)	mdh(36)	purA(28)	recA(29)	68	6500	131	adk(53)*	fumC(40)*	gyrB(47)*	icd(13)*	mdh(36)*	purA(28)*	recA(29)*	21	3500	131	adk(53)	fumC(40)*	gyrB(47)*	icd(13)	mdh(36)*	purA(28)*	recA(29)*
GCF_002208865.2		11	adk(12)	fumC(12)	gyrB(8)	icd(12)	mdh(15)	purA(2)	recA(2)			7806	adk(12)*	fumC(1068)*	gyrB(8)*	icd(12)*	mdh(15)*	purA(2)*	recA(2)*	24	5000	11	adk(12)	fumC(12)*	gyrB(8)*	icd(12)*	mdh(15)*	purA(2)*	recA(2)*
GCF_002209105.2		678	adk(6)	fumC(6)	gyrB(5)	icd(136)	mdh(9)	purA(7)	recA(7)	87	8500	678	adk(6)*	fumC(6)	gyrB(5)*	icd(136)*	mdh(9)*	purA(7)	recA(7)*	24	5500	678	adk(6)*	fumC(6)*	gyrB(5)*	icd(136)*	mdh(9)*	purA(7)*	recA(7)*
GCF_002211725.1		635	adk(6)	fumC(107)	gyrB(1)	icd(95)	mdh(69)	purA(8)	recA(7)	48	4000	635	adk(6)*	fumC(107)*	gyrB(1)*	icd(95)*	mdh(69)*	purA(8)*	recA(7)*	27	6500	635	adk(6)*	fumC(107)	gyrB(1)*	icd(95)*	mdh(69)*	purA(8)	recA(7)*
GCF_002214205.1		1485	adk(92)	fumC(231)	gyrB(87)	icd(96)	mdh(70)	purA(58)	recA(2)	35	3000	1485	adk(92)*	fumC(231)*	gyrB(87)*	icd(96)*	mdh(70)*	purA(58)*	recA(2)*	32	9500	1485	adk(92)*	fumC(231)	gyrB(87)*	icd(96)	mdh(70)*	purA(58)*	recA(2)
GCF_002214745.2		678	adk(6)	fumC(6)	gyrB(5)	icd(136)	mdh(9)	purA(7)	recA(7)	77	8000	678	adk(6)*	fumC(6)*	gyrB(5)*	icd(136)*	mdh(9)*	purA(7)*	recA(7)*	27	7500	678	adk(6)*	fumC(6)*	gyrB(5)*	icd(136)*	mdh(9)*	purA(7)	recA(7)
GCF_002215095.1		141	adk(13)	fumC(52)	gyrB(10)	icd(14)	mdh(17)	purA(25)	recA(17)	60	4500	141	adk(13)*	fumC(52)*	gyrB(10)*	icd(14)*	mdh(17)*	purA(25)*	recA(17)*	23	6000	141	adk(13)*	fumC(52)*	gyrB(10)*	icd(14)*	mdh(17)*	purA(25)*	recA(17)*
GCF_002220215.1		2521	adk(6)	fumC(19)	gyrB(3)	icd(135)	mdh(11)	purA(8)	recA(6)	72	7000	2521	adk(6)*	fumC(19)*	gyrB(3)*	icd(135)*	mdh(11)*	purA(8)*	recA(6)*	21	4500	2521	adk(6)*	fumC(19)*	gyrB(3)*	icd(135)*	mdh(11)*	purA(8)*	recA(6)*
GCF_002220265.1		11	adk(12)	fumC(12)	gyrB(8)	icd(12)	mdh(15)	purA(2)	recA(2)	84	9000	11	adk(12)*	fumC(12)*	gyrB(8)*	icd(12)*	mdh(15)*	purA(2)*	recA(2)*	23	5500	11	adk(12)*	fumC(12)*	gyrB(8)*	icd(12)*	mdh(15)*	purA(2)	recA(2)*
GCF_002237305.1		1858	adk(13)	fumC(14)	gyrB(10)	icd(14)	mdh(17)	purA(11)	recA(85)	42	3500	1858	adk(13)*	fumC(14)*	gyrB(10)*	icd(14)*	mdh(17)*	purA(11)*	recA(85)*	17	2500	1858	adk(13)*	fumC(14)*	gyrB(10)*	icd(14)*	mdh(17)*	purA(11)*	recA(85)*
GCF_002237325.1		155	adk(6)	fumC(4)	gyrB(14)	icd(16)	mdh(24)	purA(8)	recA(14)	74	6500	155	adk(6)*	fumC(4)*	gyrB(14)*	icd(16)*	mdh(24)*	purA(8)*	recA(14)*	33	8500	155	adk(6)*	fumC(4)	gyrB(14)*	icd(16)*	mdh(24)*	purA(8)	recA(14)
GCF_002249955.1		11	adk(12)	fumC(12)	gyrB(8)	icd(12)	mdh(15)	purA(2)	recA(2)			7806	adk(12)	fumC(1068)*	gyrB(8)*	icd(12)	mdh(15)*	purA(2)*	recA(2)	20	4000	11	adk(12)*	fumC(12)*	gyrB(8)*	icd(12)*	mdh(15)*	purA(2)*	recA(2)*
GCF_002269325.1		4	adk(6)	fumC(5)	gyrB(4)	icd(8)	mdh(8)	purA(8)	recA(2)	112	11000	4	adk(6)*	fumC(5)	gyrB(4)*	icd(8)*	mdh(8)*	purA(8)*	recA(2)*	30	8000	4	adk(6)*	fumC(5)*	gyrB(4)*	icd(8)*	mdh(8)*	purA(8)*	recA(2)
GCF_002278115.2		69	adk(21)	fumC(35)	gyrB(27)	icd(6)	mdh(5)	purA(5)	recA(4)	56	5000	69	adk(21)*	fumC(35)*	gyrB(27)*	icd(6)*	mdh(5)*	purA(5)*	recA(4)*	19	4500	69	adk(21)*	fumC(35)	gyrB(27)*	icd(6)*	mdh(5)*	purA(5)	recA(4)*
GCF_002285755.1		95	adk(37)	fumC(38)	gyrB(19)	icd(37)	mdh(17)	purA(11)	recA(26)	57	5000	95	adk(37)*	fumC(38)*	gyrB(19)*	icd(37)*	mdh(17)*	purA(11)*	recA(26)*	27	6500	95	adk(37)	fumC(38)*	gyrB(19)*	icd(37)*	mdh(17)*	purA(11)*	recA(26)*
GCF_002302315.1		443	adk(6)	fumC(19)	gyrB(15)	icd(16)	mdh(9)	purA(8)	recA(7)	73	7000	443	adk(6)*	fumC(19)*	gyrB(15)*	icd(16)*	mdh(9)*	purA(8)*	recA(7)*	23	5500	443	adk(6)*	fumC(19)*	gyrB(15)*	icd(16)*	mdh(9)*	purA(8)*	recA(7)*
GCF_002302335.1		5305	adk(435)	fumC(6)	gyrB(15)	icd(16)	mdh(42)	purA(46)	recA(7)	61	5500	5305	adk(435)*	fumC(6)*	gyrB(15)*	icd(16)*	mdh(42)*	purA(46)*	recA(7)*	23	5500	5305	adk(435)*	fumC(6)*	gyrB(15)*	icd(16)	mdh(42)*	purA(46)*	recA(7)*
GCF_002310555.1		539	adk(6)	fumC(19)	gyrB(57)	icd(18)	mdh(9)	purA(13)	recA(6)	44	3500	539	adk(6)*	fumC(19)*	gyrB(57)*	icd(18)*	mdh(9)*	purA(13)*	recA(6)*	30	8000	539	adk(6)*	fumC(19)	gyrB(57)*	icd(18)*	mdh(9)*	purA(13)	recA(6)*
GCF_002310575.1		127	adk(13)	fumC(14)	gyrB(19)	icd(36)	mdh(23)	purA(11)	recA(10)	76	7000	127	adk(13)*	fumC(14)*	gyrB(19)*	icd(36)*	mdh(23)*	purA(11)*	recA(10)*	21	4000	127	adk(13)	fumC(14)*	gyrB(19)*	icd(36)*	mdh(23)*	purA(11)*	recA(10)*
GCF_002310595.1		38	adk(4)	fumC(26)	gyrB(2)	icd(25)	mdh(5)	purA(5)	recA(19)	34	3000	38	adk(4)*	fumC(26)*	gyrB(2)*	icd(25)*	mdh(5)*	purA(5)*	recA(19)*	28	7000	38	adk(4)*	fumC(26)	gyrB(2)*	icd(25)*	mdh(5)*	purA(5)*	recA(19)*
GCF_002310615.1		349	adk(34)	fumC(36)	gyrB(39)	icd(87)	mdh(67)	purA(16)	recA(4)	57	5500	349	adk(34)*	fumC(36)*	gyrB(39)*	icd(87)*	mdh(67)*	purA(16)*	recA(4)*	19	3000	349	adk(34)*	fumC(36)*	gyrB(39)*	icd(87)*	mdh(67)*	purA(16)*	recA(4)*
GCF_002310635.1		929	adk(13)	fumC(43)	gyrB(49)	icd(37)	mdh(17)	purA(44)	recA(96)	68	6500	929	adk(13)*	fumC(43)*	gyrB(49)*	icd(37)*	mdh(17)*	purA(44)*	recA(96)*	29	7500	929	adk(13)*	fumC(43)	gyrB(49)*	icd(37)*	mdh(17)*	purA(44)	recA(96)*
GCF_002310655.1		963	adk(4)	fumC(26)	gyrB(151)	icd(25)	mdh(5)	purA(5)	recA(19)	76	7000	963	adk(4)*	fumC(26)	gyrB(151)*	icd(25)*	mdh(5)*	purA(5)*	recA(19)*	24	5000	963	adk(4)*	fumC(26)*	gyrB(151)*	icd(25)*	mdh(5)*	purA(5)*	recA(19)*
GCF_002310675.1		46	adk(8)	fumC(7)	gyrB(1)	icd(8)	mdh(8)	purA(8)	recA(6)	86	7500	46	adk(8)	fumC(7)*	gyrB(1)*	icd(8)	mdh(8)*	purA(8)*	recA(6)*	34	8500	46	adk(8)*	fumC(7)*	gyrB(1)*	icd(8)	mdh(8)*	purA(8)	recA(6)*
GCF_002310695.1		648	adk(92)	fumC(4)	gyrB(87)	icd(96)	mdh(70)	purA(58)	recA(2)	58	5500	648	adk(92)*	fumC(4)*	gyrB(87)*	icd(96)*	mdh(70)*	purA(58)*	recA(2)*	20	4500	648	adk(92)*	fumC(4)*	gyrB(87)*	icd(96)*	mdh(70)*	purA(58)*	recA(2)*
GCF_002310715.1		744	adk(10)	fumC(11)	gyrB(135)	icd(8)	mdh(8)	purA(8)	recA(2)			4483	adk(10)	fumC(541)*	gyrB(135)*	icd(8)	mdh(8)*	purA(8)*	recA(2)	29	7500	744	adk(10)*	fumC(11)	gyrB(135)*	icd(8)	mdh(8)*	purA(8)*	recA(2)*
GCF_002310735.1		10	adk(10)	fumC(11)	gyrB(4)	icd(8)	mdh(8)	purA(8)	recA(2)	91	8000	10	adk(10)*	fumC(11)*	gyrB(4)*	icd(8)*	mdh(8)*	purA(8)*	recA(2)*	29	7500	10	adk(10)	fumC(11)*	gyrB(4)*	icd(8)	mdh(8)*	purA(8)	recA(2)*
GCF_002357875.1		457	adk(101)	fumC(88)	gyrB(97)	icd(108)	mdh(26)	purA(79)	recA(2)	72	7000	457	adk(101)*	fumC(88)*	gyrB(97)*	icd(108)*	mdh(26)*	purA(79)*	recA(2)	31	8500	457	adk(101)	fumC(88)	gyrB(97)*	icd(108)	mdh(26)*	purA(79)	recA(2)*
GCF_002357895.1		457	adk(101)	fumC(88)	gyrB(97)	icd(108)	mdh(26)	purA(79)	recA(2)	37	3000	457	adk(101)*	fumC(88)*	gyrB(97)*	icd(108)*	mdh(26)*	purA(79)*	recA(2)*	34	9000	457	adk(101)	fumC(88)	gyrB(97)*	icd(108)*	mdh(26)*	purA(79)*	recA(2)*
GCF_002357915.1		117	adk(20)	fumC(45)	gyrB(41)	icd(43)	mdh(5)	purA(32)	recA(2)	83	8500	117	adk(20)*	fumC(45)*	gyrB(41)*	icd(43)*	mdh(5)*	purA(32)*	recA(2)*	27	5500	117	adk(20)*	fumC(45)	gyrB(41)*	icd(43)*	mdh(5)*	purA(32)*	recA(2)
GCF_002393365.1		678	adk(6)	fumC(6)	gyrB(5)	icd(136)	mdh(9)	purA(7)	recA(7)	132	12500	678	adk(6)*	fumC(6)	gyrB(5)*	icd(136)*	mdh(9)*	purA(7)	recA(7)*	29	8500	678	adk(6)*	fumC(6)	gyrB(5)*	icd(136)*	mdh(9)*	purA(7)*	recA(7)*
GCF_002393465.1		678	adk(6)	fumC(6)	gyrB(5)	icd(136)	mdh(9)	purA(7)	recA(7)	62	6000	678	adk(6)*	fumC(6)*	gyrB(5)*	icd(136)*	mdh(9)*	purA(7)*	recA(7)*	26	5500	678	adk(6)	fumC(6)	gyrB(5)*	icd(136)*	mdh(9)*	purA(7)*	recA(7)*
GCF_002587005.1		648	adk(92)	fumC(4)	gyrB(87)	icd(96)	mdh(70)	purA(58)	recA(2)	47	4500	648	adk(92)*	fumC(4)*	gyrB(87)*	icd(96)*	mdh(70)*	purA(58)*	recA(2)*	21	4500	648	adk(92)	fumC(4)*	gyrB(87)*	icd(96)*	mdh(70)*	purA(58)*	recA(2)*
GCF_002589795.1		410	adk(6)	fumC(4)	gyrB(12)	icd(1)	mdh(20)	purA(18)	recA(7)	63	6000	410	adk(6)*	fumC(4)*	gyrB(12)*	icd(1)*	mdh(20)*	purA(18)*	recA(7)*	25	6000	410	adk(6)*	fumC(4)	gyrB(12)*	icd(1)*	mdh(20)*	purA(18)*	recA(7)*
GCF_002591135.1		405	adk(35)	fumC(37)	gyrB(29)	icd(25)	mdh(4)	purA(5)	recA(73)	75	6500	405	adk(35)*	fumC(37)*	gyrB(29)*	icd(25)*	mdh(4)*	purA(5)*	recA(73)*	19	4000	405	adk(35)*	fumC(37)*	gyrB(29)*	icd(25)*	mdh(4)*	purA(5)*	recA(73)*
GCF_002716885.1		442	adk(6)	fumC(95)	gyrB(33)	icd(18)	mdh(9)	purA(8)	recA(14)	87	8000	442	adk(6)*	fumC(95)*	gyrB(33)*	icd(18)*	mdh(9)*	purA(8)*	recA(14)*	27	7000	442	adk(6)*	fumC(95)*	gyrB(33)*	icd(18)*	mdh(9)*	purA(8)*	recA(14)
GCF_002741175.1		1312	adk(6)	fumC(11)	gyrB(4)	icd(8)	mdh(8)	purA(78)	recA(2)	64	5500	1312	adk(6)*	fumC(11)*	gyrB(4)*	icd(8)*	mdh(8)*	purA(78)*	recA(2)*	32	8000	1312	adk(6)*	fumC(11)*	gyrB(4)*	icd(8)*	mdh(8)*	purA(78)	recA(2)*
GCF_002741195.1		4	adk(6)	fumC(5)	gyrB(4)	icd(8)	mdh(8)	purA(8)	recA(2)	80	8500	4	adk(6)*	fumC(5)*	gyrB(4)*	icd(8)*	mdh(8)*	purA(8)	recA(2)*	29	7500	4	adk(6)	fumC(5)*	gyrB(4)*	icd(8)	mdh(8)*	purA(8)*	recA(2)*
GCF_002741215.1		48	adk(6)	fumC(11)	gyrB(4)	icd(8)	mdh(8)	purA(8)	recA(2)	98	8500	48	adk(6)*	fumC(11)*	gyrB(4)*	icd(8)*	mdh(8)*	purA(8)*	recA(2)*	33	9500	48	adk(6)*	fumC(11)*	gyrB(4)*	icd(8)*	mdh(8)*	purA(8)	recA(2)*
GCF_002741255.1		5305	adk(435)	fumC(6)	gyrB(15)	icd(16)	mdh(42)	purA(46)	recA(7)	56	5500	5305	adk(435)*	fumC(6)*	gyrB(15)*	icd(16)*	mdh(42)*	purA(46)*	recA(7)*	24	5500	5305	adk(435)	fumC(6)	gyrB(15)*	icd(16)*	mdh(42)*	purA(46)	recA(7)*
GCF_002741295.1		1312	adk(6)	fumC(11)	gyrB(4)	icd(8)	mdh(8)	purA(78)	recA(2)	73	6500	1312	adk(6)*	fumC(11)*	gyrB(4)*	icd(8)*	mdh(8)*	purA(78)*	recA(2)*			ND	adk(6)	fumC(541)*	gyrB(684)*	icd(8)	mdh(8)*	purA(78)	recA(2)
GCF_002741315.1		1312	adk(6)	fumC(11)	gyrB(4)	icd(8)	mdh(8)	purA(78)	recA(2)	79	7000	1312	adk(6)*	fumC(11)*	gyrB(4)*	icd(8)*	mdh(8)*	purA(78)*	recA(2)*	23	5500	1312	adk(6)*	fumC(11)	gyrB(4)*	icd(8)*	mdh(8)*	purA(78)	recA(2)*
GCF_002741335.1		4	adk(6)	fumC(5)	gyrB(4)	icd(8)	mdh(8)	purA(8)	recA(2)	69	6000	4	adk(6)*	fumC(5)*	gyrB(4)*	icd(8)*	mdh(8)*	purA(8)*	recA(2)*	28	7500	4	adk(6)*	fumC(5)*	gyrB(4)*	icd(8)*	mdh(8)*	purA(8)*	recA(2)
GCF_002741355.1		7256	adk(6)	fumC(6)	gyrB(15)	icd(16)	mdh(42)	purA(551)	recA(7)	93	7500	7256	adk(6)*	fumC(6)*	gyrB(15)*	icd(16)*	mdh(42)*	purA(551)*	recA(7)*	32	9000	7256	adk(6)*	fumC(6)	gyrB(15)*	icd(16)*	mdh(42)*	purA(551)	recA(7)*
GCF_002741435.1		182	adk(6)	fumC(58)	gyrB(54)	icd(54)	mdh(1)	purA(2)	recA(47)	53	4000	182	adk(6)*	fumC(58)*	gyrB(54)*	icd(54)*	mdh(1)*	purA(2)*	recA(47)*	19	3000	182	adk(6)*	fumC(58)*	gyrB(54)*	icd(54)*	mdh(1)*	purA(2)*	recA(47)*
GCF_002741455.1		58	adk(6)	fumC(4)	gyrB(4)	icd(16)	mdh(24)	purA(8)	recA(14)	61	5000	58	adk(6)*	fumC(4)*	gyrB(4)*	icd(16)*	mdh(24)*	purA(8)*	recA(14)*	22	4500	58	adk(6)*	fumC(4)*	gyrB(4)*	icd(16)*	mdh(24)*	purA(8)*	recA(14)*
GCF_002741475.1		316	adk(6)	fumC(23)	gyrB(33)	icd(18)	mdh(11)	purA(8)	recA(6)	94	9000	316	adk(6)*	fumC(23)*	gyrB(33)*	icd(18)	mdh(11)*	purA(8)*	recA(6)*	22	4500	316	adk(6)*	fumC(23)	gyrB(33)*	icd(18)*	mdh(11)*	purA(8)*	recA(6)*
GCF_002741495.1		182	adk(6)	fumC(58)	gyrB(54)	icd(54)	mdh(1)	purA(2)	recA(47)	74	7000	182	adk(6)*	fumC(58)*	gyrB(54)*	icd(54)*	mdh(1)*	purA(2)*	recA(47)*	18	3500	182	adk(6)*	fumC(58)*	gyrB(54)*	icd(54)*	mdh(1)*	purA(2)*	recA(47)*
GCF_002741535.1		182	adk(6)	fumC(58)	gyrB(54)	icd(54)	mdh(1)	purA(2)	recA(47)	69	6500	182	adk(6)*	fumC(58)*	gyrB(54)*	icd(54)*	mdh(1)*	purA(2)*	recA(47)*	23	5000	182	adk(6)	fumC(58)	gyrB(54)*	icd(54)*	mdh(1)*	purA(2)	recA(47)*
GCF_002741555.1		182	adk(6)	fumC(58)	gyrB(54)	icd(54)	mdh(1)	purA(2)	recA(47)	57	5500	182	adk(6)*	fumC(58)*	gyrB(54)*	icd(54)*	mdh(1)*	purA(2)*	recA(47)*	29	7500	182	adk(6)*	fumC(58)	gyrB(54)*	icd(54)*	mdh(1)*	purA(2)*	recA(47)*
GCF_002741575.1		4	adk(6)	fumC(5)	gyrB(4)	icd(8)	mdh(8)	purA(8)	recA(2)			ND	adk(6)	fumC(5)	gyrB(684)*	icd(8)	mdh(8)*	purA(8)	recA(2)	31	7500	4	adk(6)*	fumC(5)	gyrB(4)*	icd(8)*	mdh(8)*	purA(8)*	recA(2)*
GCF_002741595.1	incomplete	-	adk(6)	fumC(~19)	gyrB(15)	icd(16)	mdh(9)	purA(8)	recA(7)
GCF_002761835.1		1721	adk(222)	fumC(11)	gyrB(4)	icd(8)	mdh(8)	purA(8)	recA(2)	77	8000	1721	adk(222)*	fumC(11)*	gyrB(4)*	icd(8)	mdh(8)*	purA(8)*	recA(2)			ND	adk(222)	fumC(541)	gyrB(4)*	icd(8)	mdh(8)*	purA(8)	recA(2)
GCF_002763515.2		127	adk(13)	fumC(14)	gyrB(19)	icd(36)	mdh(23)	purA(11)	recA(10)	76	8500	127	adk(13)*	fumC(14)	gyrB(19)*	icd(36)*	mdh(23)*	purA(11)	recA(10)*	19	3500	127	adk(13)*	fumC(14)*	gyrB(19)*	icd(36)*	mdh(23)*	purA(11)	recA(10)*
GCF_002763995.1		131	adk(53)	fumC(40)	gyrB(47)	icd(13)	mdh(36)	purA(28)	recA(29)	75	7500	131	adk(53)*	fumC(40)*	gyrB(47)*	icd(13)*	mdh(36)*	purA(28)*	recA(29)*	16	2500	131	adk(53)	fumC(40)*	gyrB(47)*	icd(13)*	mdh(36)*	purA(28)*	recA(29)*
GCF_002764015.1		131	adk(53)	fumC(40)	gyrB(47)	icd(13)	mdh(36)	purA(28)	recA(29)	69	7000	131	adk(53)*	fumC(40)*	gyrB(47)*	icd(13)*	mdh(36)*	purA(28)*	recA(29)*	17	3000	131	adk(53)*	fumC(40)*	gyrB(47)*	icd(13)*	mdh(36)*	purA(28)*	recA(29)*
GCF_002786655.1		167	adk(10)	fumC(11)	gyrB(4)	icd(8)	mdh(8)	purA(13)	recA(2)			ND	adk(10)	fumC(541)*	gyrB(4)*	icd(8)	mdh(8)*	purA(13)	recA(2)	25	6000	167	adk(10)	fumC(11)	gyrB(4)*	icd(8)*	mdh(8)*	purA(13)	recA(2)*
GCF_002787215.1		405	adk(35)	fumC(37)	gyrB(29)	icd(25)	mdh(4)	purA(5)	recA(73)	59	5500	405	adk(35)*	fumC(37)*	gyrB(29)*	icd(25)*	mdh(4)*	purA(5)*	recA(73)*	19	3500	405	adk(35)*	fumC(37)*	gyrB(29)*	icd(25)*	mdh(4)*	purA(5)*	recA(73)*
GCF_002787315.1		167	adk(10)	fumC(11)	gyrB(4)	icd(8)	mdh(8)	purA(13)	recA(2)	72	6500	167	adk(10)*	fumC(11)*	gyrB(4)*	icd(8)*	mdh(8)*	purA(13)*	recA(2)*	31	8500	167	adk(10)*	fumC(11)*	gyrB(4)*	icd(8)	mdh(8)*	purA(13)*	recA(2)*
GCF_002787545.1		167	adk(10)	fumC(11)	gyrB(4)	icd(8)	mdh(8)	purA(13)	recA(2)			ND	adk(10)	fumC(685)	gyrB(684)*	icd(8)	mdh(8)*	purA(13)	recA(2)	26	6500	167	adk(10)*	fumC(11)	gyrB(4)*	icd(8)*	mdh(8)*	purA(13)*	recA(2)
GCF_002787645.1		457	adk(101)	fumC(88)	gyrB(97)	icd(108)	mdh(26)	purA(79)	recA(2)	55	5000	457	adk(101)*	fumC(88)*	gyrB(97)*	icd(108)*	mdh(26)*	purA(79)*	recA(2)*	19	4000	457	adk(101)*	fumC(88)*	gyrB(97)*	icd(108)*	mdh(26)*	purA(79)*	recA(2)*
GCF_002787935.1		101	adk(43)	fumC(41)	gyrB(15)	icd(18)	mdh(11)	purA(7)	recA(6)	80	7000	101	adk(43)*	fumC(41)*	gyrB(15)*	icd(18)*	mdh(11)*	purA(7)*	recA(6)*	32	9500	101	adk(43)*	fumC(41)	gyrB(15)*	icd(18)	mdh(11)*	purA(7)	recA(6)
GCF_002788115.1		405	adk(35)	fumC(37)	gyrB(29)	icd(25)	mdh(4)	purA(5)	recA(73)	40	3000	405	adk(35)*	fumC(37)*	gyrB(29)*	icd(25)*	mdh(4)*	purA(5)*	recA(73)*	30	7500	405	adk(35)*	fumC(37)*	gyrB(29)*	icd(25)	mdh(4)*	purA(5)*	recA(73)
GCF_002788295.1		167	adk(10)	fumC(11)	gyrB(4)	icd(8)	mdh(8)	purA(13)	recA(2)			ND	adk(10)	fumC(541)*	gyrB(4)*	icd(8)	mdh(8)*	purA(13)	recA(2)	33	9000	167	adk(10)	fumC(11)*	gyrB(4)*	icd(8)*	mdh(8)*	purA(13)	recA(2)*
GCF_002796445.1		448	adk(6)	fumC(6)	gyrB(5)	icd(16)	mdh(11)	purA(8)	recA(7)	63	5500	448	adk(6)*	fumC(6)*	gyrB(5)*	icd(16)*	mdh(11)*	purA(8)*	recA(7)*	37	9500	448	adk(6)	fumC(6)*	gyrB(5)*	icd(16)	mdh(11)*	purA(8)	recA(7)
GCF_002796585.1		144	adk(13)	fumC(43)	gyrB(9)	icd(36)	mdh(30)	purA(44)	recA(25)	76	7500	144	adk(13)*	fumC(43)*	gyrB(9)*	icd(36)*	mdh(30)*	purA(44)*	recA(25)	24	5000	144	adk(13)*	fumC(43)*	gyrB(9)*	icd(36)*	mdh(30)*	purA(44)	recA(25)*
GCF_002803805.1		764	adk(138)	fumC(4)	gyrB(44)	icd(146)	mdh(11)	purA(8)	recA(7)	49	5000	764	adk(138)*	fumC(4)*	gyrB(44)*	icd(146)*	mdh(11)*	purA(8)*	recA(7)*	36	10000	764	adk(138)	fumC(4)	gyrB(44)*	icd(146)	mdh(11)*	purA(8)*	recA(7)
GCF_002803905.1		410	adk(6)	fumC(4)	gyrB(12)	icd(1)	mdh(20)	purA(18)	recA(7)	77	8000	410	adk(6)*	fumC(4)*	gyrB(12)*	icd(1)	mdh(20)*	purA(18)*	recA(7)*	25	6500	410	adk(6)*	fumC(4)	gyrB(12)*	icd(1)*	mdh(20)*	purA(18)	recA(7)*
GCF_002804345.1		88	adk(6)	fumC(4)	gyrB(12)	icd(1)	mdh(20)	purA(12)	recA(7)	84	7500	88	adk(6)*	fumC(4)	gyrB(12)*	icd(1)*	mdh(20)*	purA(12)*	recA(7)*	33	8000	88	adk(6)	fumC(4)	gyrB(12)*	icd(1)*	mdh(20)*	purA(12)*	recA(7)*
GCF_002811555.2		410	adk(6)	fumC(4)	gyrB(12)	icd(1)	mdh(20)	purA(18)	recA(7)	74	7500	410	adk(6)*	fumC(4)*	gyrB(12)*	icd(1)*	mdh(20)*	purA(18)*	recA(7)*	23	5500	410	adk(6)*	fumC(4)*	gyrB(12)*	icd(1)*	mdh(20)*	purA(18)*	recA(7)*
GCF_002812545.1		48	adk(6)	fumC(11)	gyrB(4)	icd(8)	mdh(8)	purA(8)	recA(2)	103	9000	48	adk(6)*	fumC(11)*	gyrB(4)*	icd(8)	mdh(8)*	purA(8)*	recA(2)*	26	6500	48	adk(6)*	fumC(11)*	gyrB(4)*	icd(8)*	mdh(8)*	purA(8)*	recA(2)*
GCF_002812685.1		88	adk(6)	fumC(4)	gyrB(12)	icd(1)	mdh(20)	purA(12)	recA(7)	143	13500	88	adk(6)*	fumC(4)*	gyrB(12)*	icd(1)	mdh(20)*	purA(12)*	recA(7)*	30	8500	88	adk(6)	fumC(4)*	gyrB(12)*	icd(1)*	mdh(20)*	purA(12)*	recA(7)
GCF_002843685.1		10	adk(10)	fumC(11)	gyrB(4)	icd(8)	mdh(8)	purA(8)	recA(2)	65	6000	10	adk(10)*	fumC(11)*	gyrB(4)*	icd(8)*	mdh(8)*	purA(8)*	recA(2)*	29	8000	10	adk(10)	fumC(11)*	gyrB(4)*	icd(8)	mdh(8)*	purA(8)	recA(2)
GCF_002844165.1		655	adk(100)	fumC(23)	gyrB(68)	icd(45)	mdh(1)	purA(35)	recA(7)	66	6000	655	adk(100)*	fumC(23)*	gyrB(68)*	icd(45)*	mdh(1)*	purA(35)*	recA(7)*	24	5500	655	adk(100)*	fumC(23)*	gyrB(68)*	icd(45)*	mdh(1)*	purA(35)*	recA(7)*
GCF_002844685.1		95	adk(37)	fumC(38)	gyrB(19)	icd(37)	mdh(17)	purA(11)	recA(26)	67	7000	95	adk(37)*	fumC(38)*	gyrB(19)*	icd(37)*	mdh(17)*	purA(11)*	recA(26)*	30	7500	95	adk(37)*	fumC(38)*	gyrB(19)*	icd(37)*	mdh(17)*	purA(11)*	recA(26)*
GCF_002846135.1		95	adk(37)	fumC(38)	gyrB(19)	icd(37)	mdh(17)	purA(11)	recA(26)	53	5500	95	adk(37)*	fumC(38)*	gyrB(19)*	icd(37)*	mdh(17)*	purA(11)*	recA(26)*	19	4500	95	adk(37)*	fumC(38)	gyrB(19)*	icd(37)*	mdh(17)*	purA(11)*	recA(26)*
GCF_002848225.1		1060	adk(10)	fumC(11)	gyrB(4)	icd(8)	mdh(8)	purA(8)	recA(128)	64	5500	1060	adk(10)*	fumC(11)*	gyrB(4)*	icd(8)*	mdh(8)*	purA(8)*	recA(128)*	26	6500	1060	adk(10)*	fumC(11)	gyrB(4)*	icd(8)*	mdh(8)*	purA(8)*	recA(128)
GCF_002850675.2		617	adk(10)	fumC(11)	gyrB(4)	icd(8)	mdh(8)	purA(13)	recA(73)			ND	adk(10)	fumC(541)*	gyrB(4)*	icd(8)	mdh(8)*	purA(13)*	recA(73)	32	8500	617	adk(10)*	fumC(11)*	gyrB(4)*	icd(8)*	mdh(8)*	purA(13)	recA(73)*
GCF_002853655.1		301	adk(78)	fumC(27)	gyrB(5)	icd(10)	mdh(12)	purA(8)	recA(2)	78	7500	301	adk(78)*	fumC(27)*	gyrB(5)*	icd(10)*	mdh(12)*	purA(8)*	recA(2)*	29	8500	301	adk(78)	fumC(27)	gyrB(5)*	icd(10)*	mdh(12)*	purA(8)*	recA(2)*
GCF_002853715.1		117	adk(20)	fumC(45)	gyrB(41)	icd(43)	mdh(5)	purA(32)	recA(2)	50	4000	117	adk(20)*	fumC(45)*	gyrB(41)*	icd(43)*	mdh(5)*	purA(32)*	recA(2)*	23	5000	117	adk(20)*	fumC(45)*	gyrB(41)*	icd(43)*	mdh(5)*	purA(32)*	recA(2)*
GCF_002853805.1		88	adk(6)	fumC(4)	gyrB(12)	icd(1)	mdh(20)	purA(12)	recA(7)	61	6000	88	adk(6)*	fumC(4)*	gyrB(12)*	icd(1)*	mdh(20)*	purA(12)*	recA(7)*	24	5000	88	adk(6)*	fumC(4)	gyrB(12)*	icd(1)*	mdh(20)*	purA(12)*	recA(7)
GCF_002854065.1		2064	adk(207)	fumC(297)	gyrB(260)	icd(254)	mdh(1)	purA(2)	recA(2)	89	8000	2064	adk(207)*	fumC(297)	gyrB(260)*	icd(254)	mdh(1)*	purA(2)*	recA(2)*	33	10000	2064	adk(207)	fumC(297)*	gyrB(260)*	icd(254)*	mdh(1)*	purA(2)*	recA(2)
GCF_002855325.1		793	adk(6)	fumC(168)	gyrB(5)	icd(1)	mdh(8)	purA(18)	recA(2)	172	16500	793	adk(6)	fumC(168)	gyrB(5)*	icd(1)	mdh(8)*	purA(18)	recA(2)	43	13500	793	adk(6)	fumC(168)	gyrB(5)*	icd(1)	mdh(8)*	purA(18)	recA(2)*
GCF_002855415.1		301	adk(78)	fumC(27)	gyrB(5)	icd(10)	mdh(12)	purA(8)	recA(2)	76	7000	301	adk(78)*	fumC(27)*	gyrB(5)*	icd(10)*	mdh(12)*	purA(8)	recA(2)*	22	5000	301	adk(78)*	fumC(27)*	gyrB(5)*	icd(10)*	mdh(12)*	purA(8)*	recA(2)*
GCF_002859105.1		127	adk(13)	fumC(14)	gyrB(19)	icd(36)	mdh(23)	purA(11)	recA(10)	69	6500	127	adk(13)*	fumC(14)*	gyrB(19)*	icd(36)*	mdh(23)*	purA(11)*	recA(10)*	19	4000	127	adk(13)*	fumC(14)*	gyrB(19)*	icd(36)*	mdh(23)*	purA(11)*	recA(10)*
GCF_002860085.1		156	adk(6)	fumC(29)	gyrB(32)	icd(16)	mdh(11)	purA(8)	recA(44)	110	10500	156	adk(6)*	fumC(29)	gyrB(32)*	icd(16)	mdh(11)*	purA(8)*	recA(44)	25	5000	156	adk(6)*	fumC(29)*	gyrB(32)*	icd(16)*	mdh(11)*	purA(8)*	recA(44)*
GCF_002860105.1		167	adk(10)	fumC(11)	gyrB(4)	icd(8)	mdh(8)	purA(13)	recA(2)	71	7000	167	adk(10)*	fumC(11)*	gyrB(4)*	icd(8)*	mdh(8)*	purA(13)*	recA(2)*	28	8500	167	adk(10)*	fumC(11)*	gyrB(4)*	icd(8)*	mdh(8)*	purA(13)	recA(2)
GCF_002863665.1		659	adk(1)	fumC(46)	gyrB(123)	icd(1)	mdh(20)	purA(34)	recA(7)	67	7000	659	adk(1)*	fumC(46)	gyrB(123)*	icd(1)*	mdh(20)*	purA(34)*	recA(7)*			342	adk(1)	fumC(46)	gyrB(69)*	icd(1)*	mdh(20)*	purA(34)*	recA(7)*
GCF_002863685.1		659	adk(1)	fumC(46)	gyrB(123)	icd(1)	mdh(20)	purA(34)	recA(7)	60	5500	659	adk(1)*	fumC(46)*	gyrB(123)*	icd(1)*	mdh(20)*	purA(34)*	recA(7)*	21	5000	659	adk(1)*	fumC(46)*	gyrB(123)*	icd(1)*	mdh(20)*	purA(34)*	recA(7)*
GCF_002863845.1		3693	adk(76)	fumC(43)	gyrB(50)	icd(37)	mdh(17)	purA(1)	recA(25)	40	3000	3693	adk(76)*	fumC(43)*	gyrB(50)*	icd(37)*	mdh(17)*	purA(1)*	recA(25)*	25	6000	3693	adk(76)*	fumC(43)	gyrB(50)*	icd(37)*	mdh(17)*	purA(1)	recA(25)*
GCF_002863885.1		659	adk(1)	fumC(46)	gyrB(123)	icd(1)	mdh(20)	purA(34)	recA(7)	69	6000	659	adk(1)*	fumC(46)*	gyrB(123)*	icd(1)*	mdh(20)*	purA(34)*	recA(7)*	26	6500	659	adk(1)*	fumC(46)	gyrB(123)*	icd(1)*	mdh(20)*	purA(34)*	recA(7)*
GCF_002870165.1		167	adk(10)	fumC(11)	gyrB(4)	icd(8)	mdh(8)	purA(13)	recA(2)			ND	adk(10)	fumC(541)*	gyrB(4)*	icd(8)	mdh(8)*	purA(13)	recA(2)	26	6500	167	adk(10)*	fumC(11)*	gyrB(4)*	icd(8)*	mdh(8)*	purA(13)*	recA(2)*
GCF_002879975.1		10	adk(10)	fumC(11)	gyrB(4)	icd(8)	mdh(8)	purA(8)	recA(2)	84	8500	10	adk(10)*	fumC(11)*	gyrB(4)*	icd(8)	mdh(8)*	purA(8)*	recA(2)*	24	6000	10	adk(10)	fumC(11)*	gyrB(4)*	icd(8)*	mdh(8)*	purA(8)*	recA(2)*
GCF_002887715.1		127	adk(13)	fumC(14)	gyrB(19)	icd(36)	mdh(23)	purA(11)	recA(10)	36	3000	127	adk(13)*	fumC(14)*	gyrB(19)*	icd(36)*	mdh(23)*	purA(11)*	recA(10)*	19	3500	127	adk(13)*	fumC(14)*	gyrB(19)*	icd(36)*	mdh(23)*	purA(11)*	recA(10)*
GCF_002893905.2		90	adk(6)	fumC(4)	gyrB(12)	icd(1)	mdh(20)	purA(8)	recA(7)	97	8500	90	adk(6)	fumC(4)*	gyrB(12)*	icd(1)*	mdh(20)*	purA(8)*	recA(7)*	33	8000	90	adk(6)*	fumC(4)	gyrB(12)*	icd(1)	mdh(20)*	purA(8)	recA(7)*
GCF_002899475.1	Missing gene	-	adk(6)	fumC(19)	gyrB(14)	icd(16)	mdh(11)	purA(12)	recA(-)
GCF_002899495.1		10	adk(10)	fumC(11)	gyrB(4)	icd(8)	mdh(8)	purA(8)	recA(2)	77	8000	10	adk(10)	fumC(11)*	gyrB(4)*	icd(8)*	mdh(8)*	purA(8)*	recA(2)*	22	4000	10	adk(10)*	fumC(11)	gyrB(4)*	icd(8)*	mdh(8)*	purA(8)*	recA(2)*
GCF_002899515.1		10	adk(10)	fumC(11)	gyrB(4)	icd(8)	mdh(8)	purA(8)	recA(2)	86	7500	10	adk(10)	fumC(11)*	gyrB(4)*	icd(8)*	mdh(8)*	purA(8)*	recA(2)*			ND	adk(10)	fumC(11)	gyrB(684)*	icd(8)	mdh(8)*	purA(8)	recA(2)
GCF_002899535.1	Incomplete	-	adk(10)	fumC(11)	gyrB(527?)	icd(8)	mdh(8)	purA(8)	recA(2)
GCF_002900305.1		127	adk(13)	fumC(14)	gyrB(19)	icd(36)	mdh(23)	purA(11)	recA(10)	44	4000	127	adk(13)*	fumC(14)*	gyrB(19)*	icd(36)*	mdh(23)*	purA(11)*	recA(10)*	26	7000	127	adk(13)*	fumC(14)*	gyrB(19)*	icd(36)*	mdh(23)*	purA(11)*	recA(10)*
GCF_002903105.1		399	adk(6)	fumC(4)	gyrB(1)	icd(95)	mdh(69)	purA(8)	recA(20)			ND	adk(6)	fumC(961)	gyrB(1)*	icd(95)	mdh(69)*	purA(8)	recA(20)	26	7000	399	adk(6)*	fumC(4)*	gyrB(1)*	icd(95)*	mdh(69)*	purA(8)*	recA(20)*
GCF_002903125.1		167	adk(10)	fumC(11)	gyrB(4)	icd(8)	mdh(8)	purA(13)	recA(2)	82	8500	167	adk(10)*	fumC(11)*	gyrB(4)*	icd(8)	mdh(8)*	purA(13)*	recA(2)*	22	5500	167	adk(10)*	fumC(11)*	gyrB(4)*	icd(8)*	mdh(8)*	purA(13)*	recA(2)*
GCF_002934025.1		10	adk(10)	fumC(11)	gyrB(4)	icd(8)	mdh(8)	purA(8)	recA(2)	106	11000	10	adk(10)*	fumC(11)	gyrB(4)*	icd(8)	mdh(8)*	purA(8)	recA(2)*	24	6000	10	adk(10)	fumC(11)*	gyrB(4)*	icd(8)*	mdh(8)*	purA(8)*	recA(2)*
GCF_002934895.1		399	adk(6)	fumC(4)	gyrB(1)	icd(95)	mdh(69)	purA(8)	recA(20)	62	6000	399	adk(6)*	fumC(4)*	gyrB(1)*	icd(95)*	mdh(69)*	purA(8)*	recA(20)*	29	7500	399	adk(6)*	fumC(4)	gyrB(1)*	icd(95)*	mdh(69)*	purA(8)*	recA(20)*
GCF_002944935.1		538	adk(13)	fumC(40)	gyrB(19)	icd(13)	mdh(36)	purA(28)	recA(30)	87	7500	538	adk(13)*	fumC(40)*	gyrB(19)*	icd(13)*	mdh(36)*	purA(28)	recA(30)*	17	3500	538	adk(13)*	fumC(40)*	gyrB(19)*	icd(13)*	mdh(36)*	purA(28)*	recA(30)*
GCF_002945135.1		167	adk(10)	fumC(11)	gyrB(4)	icd(8)	mdh(8)	purA(13)	recA(2)			ND	adk(10)	fumC(685)*	gyrB(4)*	icd(8)	mdh(8)*	purA(13)	recA(2)	30	8500	167	adk(10)	fumC(11)*	gyrB(4)*	icd(8)	mdh(8)*	purA(13)	recA(2)*
GCF_002946715.1		38	adk(4)	fumC(26)	gyrB(2)	icd(25)	mdh(5)	purA(5)	recA(19)	28	2000	38	adk(4)*	fumC(26)*	gyrB(2)*	icd(25)*	mdh(5)*	purA(5)*	recA(19)*	17	3500	38	adk(4)*	fumC(26)*	gyrB(2)*	icd(25)*	mdh(5)*	purA(5)*	recA(19)*
GCF_002948655.1		1276	adk(17)	fumC(231)	gyrB(167)	icd(198)	mdh(7)	purA(157)	recA(2)	51	4000	1276	adk(17)*	fumC(231)*	gyrB(167)*	icd(198)*	mdh(7)*	purA(157)*	recA(2)*	20	4500	1276	adk(17)*	fumC(231)*	gyrB(167)*	icd(198)*	mdh(7)*	purA(157)*	recA(2)*
GCF_002951855.1		28	adk(13)	fumC(21)	gyrB(13)	icd(22)	mdh(17)	purA(14)	recA(15)	76	7000	28	adk(13)*	fumC(21)*	gyrB(13)*	icd(22)*	mdh(17)*	purA(14)*	recA(15)*	23	5500	28	adk(13)*	fumC(21)*	gyrB(13)*	icd(22)*	mdh(17)*	purA(14)*	recA(15)*
GCF_002952695.1		795	adk(9)	fumC(23)	gyrB(33)	icd(18)	mdh(9)	purA(8)	recA(6)	85	7500	795	adk(9)	fumC(23)	gyrB(33)*	icd(18)*	mdh(9)*	purA(8)*	recA(6)*	24	5500	795	adk(9)*	fumC(23)*	gyrB(33)*	icd(18)*	mdh(9)*	purA(8)*	recA(6)*
GCF_002952855.1		10	adk(10)	fumC(11)	gyrB(4)	icd(8)	mdh(8)	purA(8)	recA(2)	71	7000	10	adk(10)*	fumC(11)*	gyrB(4)*	icd(8)*	mdh(8)*	purA(8)*	recA(2)	36	10000	10	adk(10)	fumC(11)	gyrB(4)*	icd(8)*	mdh(8)*	purA(8)*	recA(2)
GCF_002952875.1		10	adk(10)	fumC(11)	gyrB(4)	icd(8)	mdh(8)	purA(8)	recA(2)			ND	adk(10)	fumC(541)*	gyrB(4)*	icd(8)	mdh(8)*	purA(8)	recA(2)			ND	adk(10)	fumC(541)	gyrB(684)*	icd(8)	mdh(8)*	purA(8)	recA(2)
GCF_002952895.1		10	adk(10)	fumC(11)	gyrB(4)	icd(8)	mdh(8)	purA(8)	recA(2)	61	6000	10	adk(10)*	fumC(11)*	gyrB(4)*	icd(8)*	mdh(8)*	purA(8)*	recA(2)*	31	8000	10	adk(10)*	fumC(11)	gyrB(4)*	icd(8)*	mdh(8)*	purA(8)	recA(2)
GCF_002952915.1		10	adk(10)	fumC(11)	gyrB(4)	icd(8)	mdh(8)	purA(8)	recA(2)	55	5500	10	adk(10)*	fumC(11)*	gyrB(4)*	icd(8)*	mdh(8)*	purA(8)*	recA(2)*			ND	adk(10)	fumC(685)	gyrB(4)*	icd(8)	mdh(8)*	purA(8)	recA(2)
GCF_002952935.1		10	adk(10)	fumC(11)	gyrB(4)	icd(8)	mdh(8)	purA(8)	recA(2)	63	5500	10	adk(10)*	fumC(11)*	gyrB(4)*	icd(8)*	mdh(8)*	purA(8)*	recA(2)*			ND	adk(10)	fumC(685)	gyrB(4)*	icd(8)	mdh(8)*	purA(8)	recA(2)
GCF_002952955.1		10	adk(10)	fumC(11)	gyrB(4)	icd(8)	mdh(8)	purA(8)	recA(2)			ND	adk(10)	fumC(541)*	gyrB(4)*	icd(8)	mdh(8)*	purA(8)	recA(2)			ND	adk(10)	fumC(541)	gyrB(684)*	icd(8)	mdh(8)*	purA(8)	recA(2)
GCF_002952995.1		10	adk(10)	fumC(11)	gyrB(4)	icd(8)	mdh(8)	purA(8)	recA(2)			ND	adk(10)	fumC(685)*	gyrB(4)*	icd(8)	mdh(8)*	purA(8)	recA(2)	30	8000	10	adk(10)*	fumC(11)	gyrB(4)*	icd(8)	mdh(8)*	purA(8)*	recA(2)
GCF_002953015.1		10	adk(10)	fumC(11)	gyrB(4)	icd(8)	mdh(8)	purA(8)	recA(2)			ND	adk(10)	fumC(685)*	gyrB(684)*	icd(8)	mdh(8)*	purA(8)	recA(2)	28	6000	10	adk(10)*	fumC(11)*	gyrB(4)*	icd(8)*	mdh(8)*	purA(8)*	recA(2)*
GCF_002953035.1		10	adk(10)	fumC(11)	gyrB(4)	icd(8)	mdh(8)	purA(8)	recA(2)	72	7000	10	adk(10)*	fumC(11)*	gyrB(4)*	icd(8)*	mdh(8)*	purA(8)*	recA(2)	36	10000	10	adk(10)	fumC(11)	gyrB(4)*	icd(8)*	mdh(8)*	purA(8)*	recA(2)
GCF_002953055.1		10	adk(10)	fumC(11)	gyrB(4)	icd(8)	mdh(8)	purA(8)	recA(2)			ND	adk(10)	fumC(541)*	gyrB(4)*	icd(8)	mdh(8)*	purA(8)	recA(2)	26	6500	10	adk(10)	fumC(11)*	gyrB(4)*	icd(8)*	mdh(8)*	purA(8)*	recA(2)*
GCF_002953075.1		10	adk(10)	fumC(11)	gyrB(4)	icd(8)	mdh(8)	purA(8)	recA(2)			ND	adk(10)	fumC(541)*	gyrB(4)*	icd(8)	mdh(8)*	purA(8)	recA(2)			ND	adk(10)	fumC(541)	gyrB(684)*	icd(8)	mdh(8)*	purA(8)	recA(2)
GCF_002953095.1		10	adk(10)	fumC(11)	gyrB(4)	icd(8)	mdh(8)	purA(8)	recA(2)	61	5500	10	adk(10)*	fumC(11)*	gyrB(4)*	icd(8)*	mdh(8)*	purA(8)*	recA(2)*	31	8000	10	adk(10)	fumC(11)	gyrB(4)*	icd(8)*	mdh(8)*	purA(8)	recA(2)*
GCF_002953435.1		95	adk(37)	fumC(38)	gyrB(19)	icd(37)	mdh(17)	purA(11)	recA(26)	61	6000	95	adk(37)*	fumC(38)*	gyrB(19)*	icd(37)*	mdh(17)*	purA(11)*	recA(26)*	27	7000	95	adk(37)	fumC(38)*	gyrB(19)*	icd(37)*	mdh(17)*	purA(11)*	recA(26)*
GCF_002953455.1		410	adk(6)	fumC(4)	gyrB(12)	icd(1)	mdh(20)	purA(18)	recA(7)	73	6000	410	adk(6)*	fumC(4)	gyrB(12)*	icd(1)*	mdh(20)*	purA(18)*	recA(7)*	26	7000	410	adk(6)*	fumC(4)*	gyrB(12)*	icd(1)	mdh(20)*	purA(18)*	recA(7)
GCF_002953755.1		10	adk(10)	fumC(11)	gyrB(4)	icd(8)	mdh(8)	purA(8)	recA(2)	62	5500	10	adk(10)*	fumC(11)*	gyrB(4)*	icd(8)*	mdh(8)*	purA(8)*	recA(2)*			ND	adk(10)	fumC(685)	gyrB(4)*	icd(8)	mdh(8)*	purA(8)	recA(2)
GCF_002953775.1		10	adk(10)	fumC(11)	gyrB(4)	icd(8)	mdh(8)	purA(8)	recA(2)			7567	adk(10)*	fumC(11)	gyrB(4)*	icd(844)*	mdh(8)*	purA(8)*	recA(2)	27	5500	10	adk(10)*	fumC(11)	gyrB(4)*	icd(8)*	mdh(8)*	purA(8)*	recA(2)
GCF_002953795.1		10	adk(10)	fumC(11)	gyrB(4)	icd(8)	mdh(8)	purA(8)	recA(2)	65	5500	10	adk(10)*	fumC(11)*	gyrB(4)*	icd(8)*	mdh(8)*	purA(8)*	recA(2)*			ND	adk(10)	fumC(685)	gyrB(4)*	icd(8)	mdh(8)*	purA(8)	recA(2)
GCF_002953815.1		10	adk(10)	fumC(11)	gyrB(4)	icd(8)	mdh(8)	purA(8)	recA(2)	57	5500	10	adk(10)*	fumC(11)*	gyrB(4)*	icd(8)*	mdh(8)*	purA(8)*	recA(2)*			ND	adk(10)	fumC(685)	gyrB(4)*	icd(8)	mdh(8)*	purA(8)	recA(2)
GCF_002953835.1		10	adk(10)	fumC(11)	gyrB(4)	icd(8)	mdh(8)	purA(8)	recA(2)	59	5500	10	adk(10)*	fumC(11)*	gyrB(4)*	icd(8)*	mdh(8)*	purA(8)*	recA(2)*			ND	adk(10)	fumC(685)	gyrB(4)*	icd(8)	mdh(8)*	purA(8)	recA(2)
GCF_002953855.1		10	adk(10)	fumC(11)	gyrB(4)	icd(8)	mdh(8)	purA(8)	recA(2)			ND	adk(10)	fumC(541)*	gyrB(4)*	icd(8)	mdh(8)*	purA(8)	recA(2)			ND	adk(10)	fumC(541)	gyrB(684)*	icd(8)	mdh(8)*	purA(8)	recA(2)
GCF_002953875.1		10	adk(10)	fumC(11)	gyrB(4)	icd(8)	mdh(8)	purA(8)	recA(2)			ND	adk(10)	fumC(541)*	gyrB(4)*	icd(8)	mdh(8)*	purA(8)	recA(2)	36	10000	10	adk(10)	fumC(11)	gyrB(4)*	icd(8)	mdh(8)*	purA(8)*	recA(2)
GCF_002953895.1		10	adk(10)	fumC(11)	gyrB(4)	icd(8)	mdh(8)	purA(8)	recA(2)			ND	adk(10)	fumC(685)	gyrB(684)*	icd(8)	mdh(8)*	purA(8)	recA(2)	21	4000	10	adk(10)*	fumC(11)*	gyrB(4)*	icd(8)*	mdh(8)*	purA(8)	recA(2)*
GCF_002966755.1	Incomplete	-	adk(92)	fumC(231)	gyrB(87)	icd(96)	mdh(70)	purA(~58)	recA(2)
GCF_002968715.1	Incomplete	-	adk(~64)	fumC(7)	gyrB(1)	icd(1)	mdh(8)	purA(18)	recA(6)
GCF_002968735.1		405	adk(35)	fumC(37)	gyrB(29)	icd(25)	mdh(4)	purA(5)	recA(73)	48	5000	405	adk(35)*	fumC(37)*	gyrB(29)*	icd(25)*	mdh(4)*	purA(5)*	recA(73)*	27	6000	405	adk(35)	fumC(37)*	gyrB(29)*	icd(25)	mdh(4)*	purA(5)*	recA(73)*
GCF_002983645.1		678	adk(6)	fumC(6)	gyrB(5)	icd(136)	mdh(9)	purA(7)	recA(7)	65	6500	678	adk(6)*	fumC(6)*	gyrB(5)*	icd(136)*	mdh(9)*	purA(7)*	recA(7)*	23	4500	678	adk(6)*	fumC(6)*	gyrB(5)*	icd(136)*	mdh(9)*	purA(7)*	recA(7)*
GCF_002993265.1		93	adk(6)	fumC(11)	gyrB(4)	icd(10)	mdh(7)	purA(8)	recA(6)	104	9500	93	adk(6)*	fumC(11)*	gyrB(4)*	icd(10)	mdh(7)*	purA(8)*	recA(6)*	27	6500	93	adk(6)	fumC(11)	gyrB(4)*	icd(10)*	mdh(7)*	purA(8)*	recA(6)*
GCF_002996665.1		278	adk(9)	fumC(23)	gyrB(64)	icd(18)	mdh(11)	purA(8)	recA(6)	52	5000	278	adk(9)*	fumC(23)*	gyrB(64)*	icd(18)*	mdh(11)*	purA(8)*	recA(6)*	23	5500	278	adk(9)*	fumC(23)*	gyrB(64)*	icd(18)	mdh(11)*	purA(8)	recA(6)*
GCF_002996945.1		131	adk(53)	fumC(40)	gyrB(47)	icd(13)	mdh(36)	purA(28)	recA(29)	90	9000	131	adk(53)*	fumC(40)*	gyrB(47)*	icd(13)*	mdh(36)*	purA(28)*	recA(29)*	19	3000	131	adk(53)*	fumC(40)*	gyrB(47)*	icd(13)*	mdh(36)*	purA(28)*	recA(29)*
GCF_002999075.1		156	adk(6)	fumC(29)	gyrB(32)	icd(16)	mdh(11)	purA(8)	recA(44)	64	6000	156	adk(6)*	fumC(29)*	gyrB(32)*	icd(16)*	mdh(11)*	purA(8)*	recA(44)*	26	7000	156	adk(6)	fumC(29)	gyrB(32)*	icd(16)	mdh(11)*	purA(8)*	recA(44)*
GCF_003013205.1		48	adk(6)	fumC(11)	gyrB(4)	icd(8)	mdh(8)	purA(8)	recA(2)			6925	adk(635)*	fumC(11)*	gyrB(4)*	icd(8)*	mdh(8)*	purA(8)	recA(2)*	27	7000	48	adk(6)*	fumC(11)*	gyrB(4)*	icd(8)	mdh(8)*	purA(8)*	recA(2)*
GCF_003017375.1		17	adk(6)	fumC(4)	gyrB(3)	icd(17)	mdh(7)	purA(7)	recA(6)	77	7000	17	adk(6)*	fumC(4)*	gyrB(3)*	icd(17)*	mdh(7)*	purA(7)*	recA(6)*	26	6000	17	adk(6)*	fumC(4)*	gyrB(3)*	icd(17)*	mdh(7)*	purA(7)*	recA(6)*
GCF_003017455.1		16	adk(6)	fumC(4)	gyrB(12)	icd(16)	mdh(9)	purA(7)	recA(12)			ND	adk(6)	fumC(961)	gyrB(655)*	icd(16)	mdh(9)*	purA(7)	recA(12)	25	5500	16	adk(6)*	fumC(4)*	gyrB(12)*	icd(16)	mdh(9)*	purA(7)*	recA(12)*
GCF_003017555.1		16	adk(6)	fumC(4)	gyrB(12)	icd(16)	mdh(9)	purA(7)	recA(12)	70	7000	16	adk(6)*	fumC(4)*	gyrB(12)*	icd(16)*	mdh(9)*	purA(7)*	recA(12)*	23	6000	16	adk(6)	fumC(4)*	gyrB(12)*	icd(16)*	mdh(9)*	purA(7)*	recA(12)
GCF_003017615.1		56	adk(6)	fumC(4)	gyrB(4)	icd(18)	mdh(24)	purA(5)	recA(14)			ND	adk(6)	fumC(961)	gyrB(684)*	icd(18)	mdh(24)*	purA(5)*	recA(14)	20	3500	56	adk(6)*	fumC(4)*	gyrB(4)*	icd(18)*	mdh(24)*	purA(5)	recA(14)*
GCF_003017675.1		32	adk(19)	fumC(23)	gyrB(18)	icd(24)	mdh(21)	purA(2)	recA(16)	83	8500	32	adk(19)*	fumC(23)*	gyrB(18)*	icd(24)*	mdh(21)*	purA(2)*	recA(16)*	16	2500	32	adk(19)*	fumC(23)*	gyrB(18)*	icd(24)*	mdh(21)*	purA(2)*	recA(16)*
GCF_003017765.1		442	adk(6)	fumC(95)	gyrB(33)	icd(18)	mdh(9)	purA(8)	recA(14)	63	6500	442	adk(6)	fumC(95)*	gyrB(33)*	icd(18)*	mdh(9)*	purA(8)*	recA(14)*	23	5000	442	adk(6)*	fumC(95)*	gyrB(33)*	icd(18)*	mdh(9)*	purA(8)	recA(14)*
GCF_003017805.1		119	adk(48)	fumC(46)	gyrB(43)	icd(45)	mdh(11)	purA(34)	recA(35)	42	3500	119	adk(48)*	fumC(46)*	gyrB(43)*	icd(45)*	mdh(11)*	purA(34)*	recA(35)*	16	2500	119	adk(48)*	fumC(46)*	gyrB(43)*	icd(45)*	mdh(11)*	purA(34)*	recA(35)*
GCF_003017915.1		21	adk(16)	fumC(4)	gyrB(12)	icd(16)	mdh(9)	purA(7)	recA(7)	72	7500	21	adk(16)*	fumC(4)*	gyrB(12)*	icd(16)	mdh(9)*	purA(7)*	recA(7)*	28	6500	21	adk(16)	fumC(4)*	gyrB(12)*	icd(16)*	mdh(9)*	purA(7)*	recA(7)*
GCF_003017935.1		33	adk(6)	fumC(4)	gyrB(4)	icd(1)	mdh(22)	purA(8)	recA(7)			ND	adk(6)	fumC(961)	gyrB(4)*	icd(1)	mdh(22)*	purA(8)	recA(7)*	31	7500	33	adk(6)	fumC(4)	gyrB(4)*	icd(1)	mdh(22)*	purA(8)*	recA(7)*
GCF_003017975.1		1792	adk(6)	fumC(4)	gyrB(12)	icd(16)	mdh(9)	purA(192)	recA(12)	64	5500	1792	adk(6)*	fumC(4)*	gyrB(12)*	icd(16)*	mdh(9)*	purA(192)*	recA(12)*	25	6000	1792	adk(6)*	fumC(4)	gyrB(12)*	icd(16)	mdh(9)*	purA(192)*	recA(12)*
GCF_003017995.1		443	adk(6)	fumC(19)	gyrB(15)	icd(16)	mdh(9)	purA(8)	recA(7)	59	5000	443	adk(6)*	fumC(19)*	gyrB(15)*	icd(16)*	mdh(9)*	purA(8)*	recA(7)*	20	4000	443	adk(6)*	fumC(19)*	gyrB(15)*	icd(16)*	mdh(9)*	purA(8)*	recA(7)
GCF_003018035.1		21	adk(16)	fumC(4)	gyrB(12)	icd(16)	mdh(9)	purA(7)	recA(7)	91	10000	21	adk(16)*	fumC(4)*	gyrB(12)*	icd(16)*	mdh(9)*	purA(7)*	recA(7)*	28	7500	21	adk(16)*	fumC(4)	gyrB(12)*	icd(16)	mdh(9)*	purA(7)	recA(7)*
GCF_003018055.1		21	adk(16)	fumC(4)	gyrB(12)	icd(16)	mdh(9)	purA(7)	recA(7)			ND	adk(16)	fumC(4)	gyrB(655)*	icd(16)	mdh(9)*	purA(7)	recA(7)	21	4500	21	adk(16)*	fumC(4)*	gyrB(12)*	icd(16)*	mdh(9)*	purA(7)*	recA(7)*
GCF_003018075.1		660	adk(121)	fumC(46)	gyrB(43)	icd(45)	mdh(11)	purA(34)	recA(35)	34	3000	660	adk(121)*	fumC(46)*	gyrB(43)*	icd(45)*	mdh(11)*	purA(34)*	recA(35)*	23	4500	660	adk(121)*	fumC(46)*	gyrB(43)*	icd(45)*	mdh(11)*	purA(34)*	recA(35)*
GCF_003018095.1		657	adk(20)	fumC(45)	gyrB(41)	icd(43)	mdh(5)	purA(50)	recA(46)	55	5500	657	adk(20)*	fumC(45)*	gyrB(41)*	icd(43)*	mdh(5)*	purA(50)*	recA(46)*	22	4000	657	adk(20)*	fumC(45)*	gyrB(41)*	icd(43)*	mdh(5)*	purA(50)*	recA(46)
GCF_003018115.1		3018	adk(12)	fumC(58)	gyrB(54)	icd(344)	mdh(1)	purA(2)	recA(47)	42	4000	3018	adk(12)*	fumC(58)*	gyrB(54)*	icd(344)*	mdh(1)*	purA(2)*	recA(47)*	27	7000	3018	adk(12)*	fumC(58)*	gyrB(54)*	icd(344)	mdh(1)*	purA(2)	recA(47)*
GCF_003018135.1		21	adk(16)	fumC(4)	gyrB(12)	icd(16)	mdh(9)	purA(7)	recA(7)			ND	adk(16)	fumC(4)	gyrB(655)*	icd(16)	mdh(9)*	purA(7)	recA(7)	23	5000	21	adk(16)*	fumC(4)*	gyrB(12)*	icd(16)*	mdh(9)*	purA(7)*	recA(7)*
GCF_003018155.1		300	adk(77)	fumC(7)	gyrB(72)	icd(18)	mdh(53)	purA(56)	recA(7)	50	4000	300	adk(77)*	fumC(7)*	gyrB(72)*	icd(18)*	mdh(53)*	purA(56)*	recA(7)*	19	4000	300	adk(77)*	fumC(7)	gyrB(72)*	icd(18)*	mdh(53)*	purA(56)*	recA(7)*
GCF_003018195.1		677	adk(6)	fumC(95)	gyrB(15)	icd(18)	mdh(9)	purA(8)	recA(14)	64	5500	677	adk(6)*	fumC(95)*	gyrB(15)*	icd(18)*	mdh(9)*	purA(8)*	recA(14)*	27	6000	677	adk(6)*	fumC(95)*	gyrB(15)*	icd(18)*	mdh(9)*	purA(8)*	recA(14)
GCF_003018215.1		173	adk(6)	fumC(6)	gyrB(15)	icd(16)	mdh(42)	purA(46)	recA(7)	82	7500	173	adk(6)*	fumC(6)*	gyrB(15)*	icd(16)*	mdh(42)*	purA(46)*	recA(7)*	30	7000	173	adk(6)*	fumC(6)	gyrB(15)*	icd(16)*	mdh(42)*	purA(46)*	recA(7)*
GCF_003018235.1		5350	adk(4)	fumC(26)	gyrB(17)	icd(63)	mdh(5)	purA(16)	recA(11)	42	3500	5350	adk(4)*	fumC(26)*	gyrB(17)*	icd(63)*	mdh(5)*	purA(16)*	recA(11)*	19	3000	5350	adk(4)*	fumC(26)*	gyrB(17)*	icd(63)*	mdh(5)*	purA(16)*	recA(11)*
GCF_003018255.1		658	adk(20)	fumC(52)	gyrB(41)	icd(22)	mdh(7)	purA(50)	recA(45)	39	3000	658	adk(20)*	fumC(52)*	gyrB(41)*	icd(22)*	mdh(7)*	purA(50)*	recA(45)*	17	3000	658	adk(20)*	fumC(52)*	gyrB(41)*	icd(22)*	mdh(7)*	purA(50)*	recA(45)*
GCF_003018275.1		173	adk(6)	fumC(6)	gyrB(15)	icd(16)	mdh(42)	purA(46)	recA(7)	79	7000	173	adk(6)*	fumC(6)*	gyrB(15)*	icd(16)*	mdh(42)*	purA(46)*	recA(7)	27	7000	173	adk(6)	fumC(6)*	gyrB(15)*	icd(16)	mdh(42)*	purA(46)	recA(7)*
GCF_003018315.1		21	adk(16)	fumC(4)	gyrB(12)	icd(16)	mdh(9)	purA(7)	recA(7)	185	18000	21	adk(16)	fumC(4)	gyrB(12)*	icd(16)	mdh(9)*	purA(7)	recA(7)	29	8500	21	adk(16)*	fumC(4)*	gyrB(12)*	icd(16)*	mdh(9)*	purA(7)*	recA(7)
GCF_003018335.1		7083	adk(120)	fumC(54)	gyrB(46)	icd(48)	mdh(532)	purA(40)	recA(38)	34	3000	7083	adk(120)*	fumC(54)*	gyrB(46)*	icd(48)*	mdh(532)*	purA(40)*	recA(38)*	24	6500	7083	adk(120)*	fumC(54)	gyrB(46)*	icd(48)*	mdh(532)*	purA(40)*	recA(38)*
GCF_003018355.1		223	adk(6)	fumC(4)	gyrB(4)	icd(18)	mdh(24)	purA(8)	recA(14)	122	12000	223	adk(6)*	fumC(4)	gyrB(4)*	icd(18)	mdh(24)*	purA(8)*	recA(14)	22	5000	223	adk(6)*	fumC(4)*	gyrB(4)*	icd(18)*	mdh(24)*	purA(8)*	recA(14)*
GCF_003018375.1		342	adk(1)	fumC(46)	gyrB(69)	icd(1)	mdh(20)	purA(34)	recA(7)	56	5500	342	adk(1)*	fumC(46)	gyrB(69)*	icd(1)*	mdh(20)*	purA(34)*	recA(7)*	26	6500	342	adk(1)*	fumC(46)	gyrB(69)*	icd(1)*	mdh(20)*	purA(34)*	recA(7)*
GCF_003018395.1		659	adk(1)	fumC(46)	gyrB(123)	icd(1)	mdh(20)	purA(34)	recA(7)	88	9500	659	adk(1)*	fumC(46)*	gyrB(123)*	icd(1)	mdh(20)*	purA(34)	recA(7)*	28	7000	659	adk(1)*	fumC(46)*	gyrB(123)*	icd(1)*	mdh(20)*	purA(34)*	recA(7)
GCF_003018455.1		21	adk(16)	fumC(4)	gyrB(12)	icd(16)	mdh(9)	purA(7)	recA(7)	57	5500	21	adk(16)*	fumC(4)*	gyrB(12)*	icd(16)*	mdh(9)*	purA(7)*	recA(7)*	31	9500	21	adk(16)*	fumC(4)*	gyrB(12)*	icd(16)	mdh(9)*	purA(7)*	recA(7)
GCF_003018475.1		722	adk(124)	fumC(24)	gyrB(19)	icd(13)	mdh(23)	purA(50)	recA(17)	43	4000	722	adk(124)*	fumC(24)*	gyrB(19)*	icd(13)*	mdh(23)*	purA(50)*	recA(17)*	27	6500	722	adk(124)	fumC(24)	gyrB(19)*	icd(13)*	mdh(23)*	purA(50)*	recA(17)*
GCF_003018495.1		2836	adk(6)	fumC(135)	gyrB(12)	icd(16)	mdh(9)	purA(7)	recA(7)	39	3000	2836	adk(6)*	fumC(135)*	gyrB(12)*	icd(16)*	mdh(9)*	purA(7)*	recA(7)*	19	4500	2836	adk(6)*	fumC(135)*	gyrB(12)*	icd(16)*	mdh(9)*	purA(7)*	recA(7)*
GCF_003018535.1		16	adk(6)	fumC(4)	gyrB(12)	icd(16)	mdh(9)	purA(7)	recA(12)	69	5500	16	adk(6)*	fumC(4)*	gyrB(12)*	icd(16)*	mdh(9)*	purA(7)*	recA(12)*	35	9000	16	adk(6)*	fumC(4)*	gyrB(12)*	icd(16)	mdh(9)*	purA(7)	recA(12)*
GCF_003018555.1		723	adk(16)	fumC(154)	gyrB(12)	icd(16)	mdh(9)	purA(7)	recA(7)	67	5500	723	adk(16)*	fumC(154)*	gyrB(12)*	icd(16)*	mdh(9)*	purA(7)*	recA(7)*	22	5500	723	adk(16)*	fumC(154)*	gyrB(12)*	icd(16)	mdh(9)*	purA(7)*	recA(7)*
GCF_003018575.1		21	adk(16)	fumC(4)	gyrB(12)	icd(16)	mdh(9)	purA(7)	recA(7)	51	4000	21	adk(16)*	fumC(4)*	gyrB(12)*	icd(16)*	mdh(9)*	purA(7)*	recA(7)*			ND	adk(16)	fumC(961)	gyrB(12)*	icd(16)	mdh(9)*	purA(7)	recA(7)
GCF_003018615.1	Incomplete	-	adk(6)	fumC(4)	gyrB(4)	icd(1)	mdh(22)	purA(8)	recA(~7)
GCF_003018655.1		3695	adk(9)	fumC(19)	gyrB(5)	icd(18)	mdh(11)	purA(122)	recA(14)	43	3000	3695	adk(9)*	fumC(19)*	gyrB(5)*	icd(18)*	mdh(11)*	purA(122)*	recA(14)*	18	3000	3695	adk(9)*	fumC(19)*	gyrB(5)*	icd(18)*	mdh(11)*	purA(122)*	recA(14)*
GCF_003018675.1		21	adk(16)	fumC(4)	gyrB(12)	icd(16)	mdh(9)	purA(7)	recA(7)	94	8500	21	adk(16)*	fumC(4)*	gyrB(12)*	icd(16)*	mdh(9)*	purA(7)*	recA(7)*	20	4000	21	adk(16)*	fumC(4)*	gyrB(12)*	icd(16)*	mdh(9)*	purA(7)*	recA(7)*
GCF_003018695.1		655	adk(100)	fumC(23)	gyrB(68)	icd(45)	mdh(1)	purA(35)	recA(7)	64	6000	655	adk(100)*	fumC(23)*	gyrB(68)*	icd(45)*	mdh(1)*	purA(35)*	recA(7)*	29	7500	655	adk(100)*	fumC(23)	gyrB(68)*	icd(45)	mdh(1)*	purA(35)	recA(7)*
GCF_003018715.1		29	adk(6)	fumC(4)	gyrB(12)	icd(16)	mdh(9)	purA(7)	recA(7)	111	10500	29	adk(6)*	fumC(4)	gyrB(12)*	icd(16)*	mdh(9)*	purA(7)	recA(7)*	27	6500	29	adk(6)*	fumC(4)*	gyrB(12)*	icd(16)	mdh(9)*	purA(7)*	recA(7)*
GCF_003018755.1		205	adk(6)	fumC(23)	gyrB(15)	icd(16)	mdh(9)	purA(8)	recA(7)	66	7000	205	adk(6)*	fumC(23)*	gyrB(15)*	icd(16)*	mdh(9)*	purA(8)*	recA(7)*	27	6500	205	adk(6)*	fumC(23)*	gyrB(15)*	icd(16)*	mdh(9)*	purA(8)*	recA(7)*
GCF_003018775.1		655	adk(100)	fumC(23)	gyrB(68)	icd(45)	mdh(1)	purA(35)	recA(7)	83	8000	655	adk(100)*	fumC(23)*	gyrB(68)*	icd(45)*	mdh(1)*	purA(35)*	recA(7)*	34	9000	655	adk(100)	fumC(23)	gyrB(68)*	icd(45)	mdh(1)*	purA(35)	recA(7)*
GCF_003018795.1		21	adk(16)	fumC(4)	gyrB(12)	icd(16)	mdh(9)	purA(7)	recA(7)	84	7500	21	adk(16)*	fumC(4)*	gyrB(12)*	icd(16)*	mdh(9)*	purA(7)*	recA(7)*	22	4500	21	adk(16)*	fumC(4)	gyrB(12)*	icd(16)*	mdh(9)*	purA(7)*	recA(7)*
GCF_003018815.1		301	adk(78)	fumC(27)	gyrB(5)	icd(10)	mdh(12)	purA(8)	recA(2)	75	7000	301	adk(78)*	fumC(27)*	gyrB(5)*	icd(10)*	mdh(12)*	purA(8)*	recA(2)*	16	2500	301	adk(78)*	fumC(27)*	gyrB(5)*	icd(10)*	mdh(12)*	purA(8)*	recA(2)*
GCF_003018835.1		21	adk(16)	fumC(4)	gyrB(12)	icd(16)	mdh(9)	purA(7)	recA(7)	88	8500	21	adk(16)*	fumC(4)*	gyrB(12)*	icd(16)*	mdh(9)*	purA(7)*	recA(7)*	33	9500	21	adk(16)*	fumC(4)*	gyrB(12)*	icd(16)	mdh(9)*	purA(7)	recA(7)*
GCF_003018855.1		2602	adk(6)	fumC(95)	gyrB(3)	icd(274)	mdh(9)	purA(8)	recA(2)	91	8000	2602	adk(6)*	fumC(95)*	gyrB(3)*	icd(274)*	mdh(9)*	purA(8)*	recA(2)*	37	10000	2602	adk(6)	fumC(95)*	gyrB(3)*	icd(274)	mdh(9)*	purA(8)*	recA(2)
GCF_003018875.1		16	adk(6)	fumC(4)	gyrB(12)	icd(16)	mdh(9)	purA(7)	recA(12)	203	19000	16	adk(6)*	fumC(4)	gyrB(12)*	icd(16)	mdh(9)*	purA(7)	recA(12)	26	7000	16	adk(6)*	fumC(4)*	gyrB(12)*	icd(16)*	mdh(9)*	purA(7)*	recA(12)*
GCF_003018895.1		21	adk(16)	fumC(4)	gyrB(12)	icd(16)	mdh(9)	purA(7)	recA(7)			ND	adk(16)	fumC(4)	gyrB(655)*	icd(16)	mdh(9)*	purA(7)	recA(7)	22	5000	21	adk(16)	fumC(4)*	gyrB(12)*	icd(16)*	mdh(9)*	purA(7)*	recA(7)*
GCF_003018915.1		17	adk(6)	fumC(4)	gyrB(3)	icd(17)	mdh(7)	purA(7)	recA(6)	74	6500	17	adk(6)*	fumC(4)*	gyrB(3)*	icd(17)*	mdh(7)*	purA(7)*	recA(6)*	29	8000	17	adk(6)*	fumC(4)	gyrB(3)*	icd(17)*	mdh(7)*	purA(7)*	recA(6)*
GCF_003018935.1		655	adk(100)	fumC(23)	gyrB(68)	icd(45)	mdh(1)	purA(35)	recA(7)	47	4000	655	adk(100)*	fumC(23)*	gyrB(68)*	icd(45)*	mdh(1)*	purA(35)*	recA(7)*	21	5000	655	adk(100)*	fumC(23)	gyrB(68)*	icd(45)*	mdh(1)*	purA(35)*	recA(7)*
GCF_003018995.1		32	adk(19)	fumC(23)	gyrB(18)	icd(24)	mdh(21)	purA(2)	recA(16)	47	3500	32	adk(19)*	fumC(23)*	gyrB(18)*	icd(24)*	mdh(21)*	purA(2)*	recA(16)*	21	5000	32	adk(19)*	fumC(23)*	gyrB(18)*	icd(24)*	mdh(21)*	purA(2)*	recA(16)*
GCF_003019035.1		967	adk(46)	fumC(4)	gyrB(87)	icd(29)	mdh(77)	purA(127)	recA(22)			ND	adk(46)	fumC(961)	gyrB(87)*	icd(29)	mdh(77)*	purA(127)	recA(22)*	20	4000	967	adk(46)*	fumC(4)*	gyrB(87)*	icd(29)*	mdh(77)*	purA(127)*	recA(22)*
GCF_003019055.1		655	adk(100)	fumC(23)	gyrB(68)	icd(45)	mdh(1)	purA(35)	recA(7)	72	7000	655	adk(100)*	fumC(23)*	gyrB(68)*	icd(45)*	mdh(1)*	purA(35)*	recA(7)*	28	7000	655	adk(100)*	fumC(23)	gyrB(68)*	icd(45)*	mdh(1)*	purA(35)*	recA(7)*
GCF_003019075.1		660	adk(121)	fumC(46)	gyrB(43)	icd(45)	mdh(11)	purA(34)	recA(35)	44	4000	660	adk(121)*	fumC(46)*	gyrB(43)*	icd(45)*	mdh(11)*	purA(34)*	recA(35)*	18	3000	660	adk(121)*	fumC(46)*	gyrB(43)*	icd(45)*	mdh(11)*	purA(34)*	recA(35)*
GCF_003019095.1		646	adk(13)	fumC(96)	gyrB(121)	icd(13)	mdh(17)	purA(11)	recA(10)	73	6500	646	adk(13)*	fumC(96)*	gyrB(121)*	icd(13)*	mdh(17)*	purA(11)*	recA(10)*	21	4000	646	adk(13)*	fumC(96)*	gyrB(121)*	icd(13)*	mdh(17)*	purA(11)*	recA(10)*
GCF_003019115.1		297	adk(6)	fumC(65)	gyrB(32)	icd(26)	mdh(9)	purA(8)	recA(2)	102	10000	297	adk(6)	fumC(65)	gyrB(32)*	icd(26)*	mdh(9)*	purA(8)*	recA(2)*	21	3500	297	adk(6)*	fumC(65)*	gyrB(32)*	icd(26)*	mdh(9)*	purA(8)*	recA(2)*
GCF_003019135.1		1967	adk(6)	fumC(4)	gyrB(3)	icd(17)	mdh(7)	purA(204)	recA(6)	67	6000	1967	adk(6)*	fumC(4)*	gyrB(3)*	icd(17)*	mdh(7)*	purA(204)*	recA(6)*	23	4000	1967	adk(6)*	fumC(4)*	gyrB(3)*	icd(17)*	mdh(7)*	purA(204)*	recA(6)*
GCF_003019155.1		343	adk(77)	fumC(7)	gyrB(7)	icd(18)	mdh(65)	purA(56)	recA(7)	39	3000	343	adk(77)*	fumC(7)*	gyrB(7)*	icd(18)*	mdh(65)*	purA(56)*	recA(7)*	28	7000	343	adk(77)*	fumC(7)*	gyrB(7)*	icd(18)*	mdh(65)*	purA(56)*	recA(7)*
GCF_003019175.1		21	adk(16)	fumC(4)	gyrB(12)	icd(16)	mdh(9)	purA(7)	recA(7)			ND	adk(16)	fumC(961)	gyrB(12)*	icd(16)	mdh(9)*	purA(7)	recA(7)	25	6500	21	adk(16)*	fumC(4)	gyrB(12)*	icd(16)	mdh(9)*	purA(7)*	recA(7)*
GCF_003019215.1		2836	adk(6)	fumC(135)	gyrB(12)	icd(16)	mdh(9)	purA(7)	recA(7)	83	7000	2836	adk(6)*	fumC(135)	gyrB(12)*	icd(16)*	mdh(9)*	purA(7)*	recA(7)*	23	5000	2836	adk(6)*	fumC(135)	gyrB(12)*	icd(16)*	mdh(9)*	purA(7)*	recA(7)*
GCF_003020885.1		95	adk(37)	fumC(38)	gyrB(19)	icd(37)	mdh(17)	purA(11)	recA(26)	71	6000	95	adk(37)*	fumC(38)*	gyrB(19)*	icd(37)*	mdh(17)*	purA(11)*	recA(26)	26	6000	95	adk(37)	fumC(38)	gyrB(19)*	icd(37)*	mdh(17)*	purA(11)*	recA(26)*
GCF_003030025.1		7786	adk(10)	fumC(11)	gyrB(4)	icd(862)	mdh(8)	purA(8)	recA(2)			ND	adk(10)	fumC(11)	gyrB(684)*	icd(862)	mdh(8)*	purA(8)	recA(2)*	23	5000	7786	adk(10)*	fumC(11)*	gyrB(4)*	icd(862)*	mdh(8)*	purA(8)*	recA(2)*
GCF_003030245.1		5030	adk(233)	fumC(2)	gyrB(29)	icd(167)	mdh(4)	purA(16)	recA(4)	60	5500	5030	adk(233)*	fumC(2)*	gyrB(29)*	icd(167)*	mdh(4)*	purA(16)*	recA(4)*	23	4500	5030	adk(233)*	fumC(2)*	gyrB(29)*	icd(167)*	mdh(4)*	purA(16)*	recA(4)*
GCF_003030365.1		617	adk(10)	fumC(11)	gyrB(4)	icd(8)	mdh(8)	purA(13)	recA(73)	80	8500	617	adk(10)*	fumC(11)*	gyrB(4)*	icd(8)	mdh(8)*	purA(13)*	recA(73)*	21	5000	617	adk(10)*	fumC(11)*	gyrB(4)*	icd(8)*	mdh(8)*	purA(13)*	recA(73)*
GCF_003031225.1		2223	adk(6)	fumC(11)	gyrB(5)	icd(8)	mdh(7)	purA(8)	recA(2)			ND	adk(6)	fumC(685)	gyrB(5)*	icd(8)	mdh(7)*	purA(8)	recA(2)	37	9500	2223	adk(6)*	fumC(11)	gyrB(5)*	icd(8)	mdh(7)*	purA(8)*	recA(2)
GCF_003033905.1		10	adk(10)	fumC(11)	gyrB(4)	icd(8)	mdh(8)	purA(8)	recA(2)	154	15500	10	adk(10)*	fumC(11)	gyrB(4)*	icd(8)	mdh(8)*	purA(8)	recA(2)	30	9000	10	adk(10)	fumC(11)*	gyrB(4)*	icd(8)	mdh(8)*	purA(8)	recA(2)
GCF_003043915.1		35	adk(20)	fumC(24)	gyrB(19)	icd(13)	mdh(23)	purA(16)	recA(17)	46	4000	35	adk(20)*	fumC(24)*	gyrB(19)*	icd(13)*	mdh(23)*	purA(16)*	recA(17)*	18	3000	35	adk(20)*	fumC(24)*	gyrB(19)*	icd(13)*	mdh(23)*	purA(16)*	recA(17)*
GCF_003051985.1		617	adk(10)	fumC(11)	gyrB(4)	icd(8)	mdh(8)	purA(13)	recA(73)	84	8500	617	adk(10)*	fumC(11)*	gyrB(4)*	icd(8)*	mdh(8)*	purA(13)	recA(73)	40	11000	617	adk(10)	fumC(11)	gyrB(4)*	icd(8)*	mdh(8)*	purA(13)	recA(73)
GCF_003052645.1		10	adk(10)	fumC(11)	gyrB(4)	icd(8)	mdh(8)	purA(8)	recA(2)			ND	adk(10)	fumC(541)	gyrB(4)*	icd(8)	mdh(8)*	purA(8)	recA(2)	26	6000	10	adk(10)	fumC(11)*	gyrB(4)*	icd(8)*	mdh(8)*	purA(8)*	recA(2)*
GCF_003052665.1		10	adk(10)	fumC(11)	gyrB(4)	icd(8)	mdh(8)	purA(8)	recA(2)			ND	adk(10)	fumC(685)	gyrB(684)*	icd(8)	mdh(8)*	purA(8)	recA(2)	29	7000	10	adk(10)*	fumC(11)*	gyrB(4)*	icd(8)*	mdh(8)*	purA(8)	recA(2)
GCF_900092615.1		10	adk(10)	fumC(11)	gyrB(4)	icd(8)	mdh(8)	purA(8)	recA(2)			ND	adk(10)	fumC(541)	gyrB(4)*	icd(8)	mdh(8)*	purA(8)	recA(2)	25	6500	10	adk(10)*	fumC(11)*	gyrB(4)*	icd(8)*	mdh(8)*	purA(8)	recA(2)*
GCF_900096795.1		10	adk(10)	fumC(11)	gyrB(4)	icd(8)	mdh(8)	purA(8)	recA(2)			7567	adk(10)	fumC(11)*	gyrB(4)*	icd(844)	mdh(8)*	purA(8)	recA(2)*	29	7000	10	adk(10)*	fumC(11)*	gyrB(4)*	icd(8)	mdh(8)*	purA(8)*	recA(2)*
GCF_900096845.1		10	adk(10)	fumC(11)	gyrB(4)	icd(8)	mdh(8)	purA(8)	recA(2)			ND	adk(10)	fumC(541)*	gyrB(684)*	icd(8)	mdh(8)*	purA(8)	recA(2)	29	7000	10	adk(10)	fumC(11)*	gyrB(4)*	icd(8)*	mdh(8)*	purA(8)*	recA(2)
GCF_900149875.1		15	adk(15)	fumC(15)	gyrB(11)	icd(15)	mdh(18)	purA(11)	recA(11)	52	4500	15	adk(15)*	fumC(15)*	gyrB(11)*	icd(15)*	mdh(18)*	purA(11)*	recA(11)*	14	2000	15	adk(15)*	fumC(15)*	gyrB(11)*	icd(15)*	mdh(18)*	purA(11)*	recA(11)*
GCF_900174625.1		1288	adk(10)	fumC(11)	gyrB(1)	icd(8)	mdh(8)	purA(8)	recA(6)	65	6000	1288	adk(10)*	fumC(11)*	gyrB(1)*	icd(8)*	mdh(8)*	purA(8)*	recA(6)	18	3500	1288	adk(10)*	fumC(11)*	gyrB(1)*	icd(8)*	mdh(8)*	purA(8)*	recA(6)*
GCF_900184875.1	ND	-	adk(6)	fumC(196)	gyrB(4)	icd(505)	mdh(8)	purA(18)	recA(2)
GCF_900186905.1		1721	adk(222)	fumC(11)	gyrB(4)	icd(8)	mdh(8)	purA(8)	recA(2)	56	5500	1721	adk(222)*	fumC(11)*	gyrB(4)*	icd(8)*	mdh(8)*	purA(8)*	recA(2)*			ND	adk(222)	fumC(685)	gyrB(4)*	icd(8)	mdh(8)*	purA(8)	recA(2)

## Sheet: Supplementary Table 5
Supplementary Table 5: Specificity and sensitivity calculations
	Condition Positive	Condition Negative
Test Positive	668	2
Test Negative	41	74
Sensitivity	0.942172
Specificity	0.973684
